# Supplementary material for: The pH-sensing Rim101 pathway regulates cell size in budding yeast
Source: J Biol Chem. 2023 Feb 3;299(3):102973. doi: 10.1016/j.jbc.2023.102973 (PMC10011510; doi:10.1016/j.jbc.2023.102973)
Supplement: Supplementary Table S1 [file mmc1.xlsx]

## Sheet: Sheet1
Supplementary Table S1: The results of the genome-wide cell size screen and its comparison with previous screens
transOMIC PRC	Systematic Name	Gene Symbol	This study	Jorgensen et al., 2002 (Ref 15)		Zhang et al., 2002 (Ref 16)		Ohya et al., 2005 (Ref 19)		Hoose et al., 2012 (Ref 20)		Dungrawala et al., 2012 (Ref 17)		Soifer et al., 2014 (Ref 18)
			Normalized Mean Electronic Volume [A.U.]	Median volume [fL]	Normalized	Mean Volume [fL]	Normalized	Area of Mother Cell [pixel2]	Normalized	Median FSC	Normalized	Mean Volume [fL]	Normalized	Median FSC	Normalized
MatA_17_h8	YKL055C	OAR1	8.594	38.7924	0.946	39.57	0.68	890.933	0.988	86.3967	0.939	#N/A	#N/A	38119.1	0.976
MatA_17_b10	YLR182W	SWI6	6.886	#N/A	#N/A	#N/A	#N/A	1118.75	1.241	#N/A	#N/A	#N/A	#N/A	#N/A	#N/A
MatA_70_a3	YLR337C	VRP1	6.512	#N/A	#N/A	#N/A	#N/A	#N/A	#N/A	#N/A	#N/A	#N/A	#N/A	#N/A	#N/A
MatA_19_a11	YGR036C	CAX4	6.304	#N/A	#N/A	65.49	1.125	986.952	1.095	#N/A	#N/A	#N/A	#N/A	#N/A	#N/A
MatA_27_g2	YBL094C		6.165	#N/A	#N/A	51.33	0.882	1556.14	1.726	96.21	1.046	#N/A	#N/A	#N/A	#N/A
MatA_70_e5	YGL218W		5.5	36.6176	0.893	33.95	0.583	1009.3	1.119	80.7133	0.878	#N/A	#N/A	38052	0.975
MatA_6_e4	YOR035C	SHE4	5.008	#N/A	#N/A	#N/A	#N/A	1236.37	1.371	102.09	1.11	#N/A	#N/A	#N/A	#N/A
MatA_16_g12	YLR131C	ACE2	4.651	#N/A	#N/A	115.4	1.983	#N/A	#N/A	#N/A	#N/A	#N/A	#N/A	#N/A	#N/A
MatA_70_f2	YJL006C	CTK2	4.193	#N/A	#N/A	58.12	0.999	1152.45	1.278	#N/A	#N/A	#N/A	#N/A	#N/A	#N/A
MatA_2_h8	YLR111W		3.941	#N/A	#N/A	53.88	0.926	915.344	1.015	85.28	0.927	#N/A	#N/A	#N/A	#N/A
MatA_27_a5	YBL007C	SLA1	3.722	#N/A	#N/A	28.34	0.487	948.787	1.052	#N/A	#N/A	#N/A	#N/A	#N/A	#N/A
MatA_19_e6	YGR104C	SRB5	3.703	#N/A	#N/A	44.98	0.773	1150.87	1.276	118.79	1.292	#N/A	#N/A	#N/A	#N/A
MatA_35_e2	YJL127C	SPT10	3.657	66.2383	1.616	113.8	1.955	1524.27	1.691	220.7	2.4	#N/A	#N/A	45711.9	1.171
MatA_70_f1	YJL004C	SYS1	3.637	43.0989	1.051	53.98	0.927	883.238	0.98	85.23	0.927	#N/A	#N/A	38829.7	0.995
MatA_70_c5	YGL095C	VPS45	3.54	43.9967	1.073	#N/A	#N/A	888.286	0.985	#N/A	#N/A	#N/A	#N/A	39497.1	1.012
MatA_21_d2	YJL176C	SWI3	3.515	#N/A	#N/A	88.14	1.514	938.173	1.041	133.83	1.455	#N/A	#N/A	#N/A	#N/A
MatA_19_c7	YGR064W		3.513	#N/A	#N/A	52.75	0.906	800.087	0.887	76.7967	0.835	#N/A	#N/A	#N/A	#N/A
MatA_70_f4	YJL013C	MAD3	3.509	42.5071	1.037	52.14	0.896	882.811	0.979	89.3	0.971	#N/A	#N/A	39288	1.006
MatA_70_f3	YJL012C	VTC4	3.463	40.1944	0.98	57.29	0.984	#N/A	#N/A	86.62	0.942	55.24	1.136	38717.3	0.992
MatA_70_f5	YJL027C	YJL027C	3.447	#N/A	#N/A	50.97	0.876	873.043	0.968	82.9633	0.902	#N/A	#N/A	#N/A	#N/A
MatA_30_h5	YIL049W	DFG10	3.358	#N/A	#N/A	53.67	0.922	840.348	0.932	92.57	1.007	#N/A	#N/A	#N/A	#N/A
MatA_70_e7	YLR286C	CTS1	3.227	#N/A	#N/A	49.52	0.851	919.884	1.02	95.98	1.044	#N/A	#N/A	#N/A	#N/A
MatA_70_c1	YBL033C	RIB1	3.18	49.647	1.211	#N/A	#N/A	891.424	0.989	#N/A	#N/A	#N/A	#N/A	39493	1.012
MatA_5_d11	YMR307W	GAS1	3.175	#N/A	#N/A	53.34	0.916	927.296	1.028	85.9767	0.935	#N/A	#N/A	#N/A	#N/A
MatA_30_d12	YDR320C	SWA2	3.134	52.645	1.284	51.23	0.88	1030.93	1.143	79.61	0.866	#N/A	#N/A	38710.1	0.992
MatA_38_f1	YDL225W	SHS1	3.064	#N/A	#N/A	53.27	0.915	1032.73	1.145	97.53	1.061	#N/A	#N/A	#N/A	#N/A
MatA_7_a10	YOR290C	SNF2	2.965	#N/A	#N/A	44.09	0.758	#N/A	#N/A	82.2333	0.894	#N/A	#N/A	#N/A	#N/A
MatA_2_h7	YLR109W	AHP1	2.961	39.6296	0.967	50.01	0.859	861.36	0.955	94.485	1.027	#N/A	#N/A	39160.3	1.003
MatA_70_c10	YDR245W	MNN10	2.948	56.8268	1.386	39.94	0.686	1578.25	1.75	93.67	1.019	#N/A	#N/A	38963.4	0.998
MatA_17_h7	YKL054C	DEF1	2.923	#N/A	#N/A	#N/A	#N/A	1579.47	1.752	#N/A	#N/A	#N/A	#N/A	#N/A	#N/A
MatA_17_h3	YKL048C	ELM1	2.755	46.765	1.141	67.05	1.152	954.208	1.058	#N/A	#N/A	#N/A	#N/A	45777.1	1.173
MatA_12_a11	YDR392W	SPT3	2.754	48.3519	1.179	37.05	0.637	829.74	0.92	80.92	0.88	#N/A	#N/A	39037.2	1
MatA_1_f12	YLL002W	RTT109	2.711	53.3272	1.301	65.18	1.12	1071.92	1.189	168.513	1.832	#N/A	#N/A	42273.4	1.083
MatA_21_c8	YJL183W	MNN11	2.684	#N/A	#N/A	77.85	1.338	869.991	0.965	95.01	1.033	#N/A	#N/A	#N/A	#N/A
MatA_30_g6	YIL034C	CAP2	2.653	47.3955	1.156	58.82	1.011	727.753	0.807	90.64	0.986	#N/A	#N/A	38845.3	0.995
MatA_28_c8	YGL072C		2.647	50.3031	1.227	50.73	0.872	1012.02	1.122	98.56	1.072	#N/A	#N/A	40255.2	1.031
MatA_34_a11	YNL300W	TOS6	2.64	#N/A	#N/A	52.48	0.902	875.635	0.971	89.38	0.972	#N/A	#N/A	#N/A	#N/A
MatA_15_f12	YHR143W	DSE2	2.62	43.0989	1.051	46.17	0.793	859.733	0.954	92.1267	1.002	#N/A	#N/A	40110.4	1.027
MatA_14_a4	YGR159C	NSR1	2.61	36.0869	0.88	49.88	0.857	834.333	0.925	81.71	0.888	#N/A	#N/A	38908.7	0.997
MatA_27_b6	YBL024W	NCL1	2.597	62.7392	1.53	57.83	0.994	1108.85	1.23	93.85	1.021	#N/A	#N/A	39574.8	1.014
MatA_6_f11	YOR058C	ASE1	2.595	46.1401	1.125	57.44	0.987	938.903	1.041	97.39	1.059	#N/A	#N/A	39025.8	1
MatA_35_a9	YPR045C	THP3	2.449	54.7093	1.334	50.77	0.872	991.621	1.1	98.99	1.076	#N/A	#N/A	39834.7	1.02
MatA_2_e6	YLR061W	RPL22A	2.448	40.1944	0.98	41.72	0.717	853.5	0.947	76.0433	0.827	#N/A	#N/A	38258.8	0.98
MatA_10_c1	YBR194W	AIM4	2.424	#N/A	#N/A	53.5	0.919	1171.82	1.3	127.3	1.384	#N/A	#N/A	#N/A	#N/A
MatA_27_g1	YPL158C	AIM44	2.407	#N/A	#N/A	42.24	0.726	921.868	1.022	88.53	0.963	51.91	1.044	#N/A	#N/A
MatA_35_d2	YPR087W		2.375	#N/A	#N/A	66.69	1.146	1278.77	1.418	#N/A	#N/A	#N/A	#N/A	#N/A	#N/A
MatA_27_e6	YBL068W	PRS4	2.371	40.1944	0.98	53.77	0.924	971.782	1.078	90.03	0.979	#N/A	#N/A	38163	0.978
MatA_1_e6	YAR014C	BUD14	2.354	48.3519	1.179	52.61	0.904	981.4	1.088	99.1733	1.078	#N/A	#N/A	39349.2	1.008
MatA_30_f3	YIL011W	TIR3	2.342	54.7093	1.334	57.19	0.983	1432.55	1.589	93.65	1.018	#N/A	#N/A	38806.4	0.994
MatA_26_a1	YPR164W	MMS1	2.313	48.3519	1.179	63.74	1.095	979.015	1.086	128.23	1.394	#N/A	#N/A	40633.8	1.041
MatA_2_h6	YLR108C	YLR108C	2.312	40.1944	0.98	51.57	0.886	985.664	1.093	95.785	1.042	#N/A	#N/A	38655.6	0.99
MatA_30_a3	YDR262W	YDR262W	2.295	43.0989	1.051	58.45	1.004	932.983	1.035	85.05	0.925	#N/A	#N/A	39078.5	1.001
MatA_9_e5	YPL161C	BEM4	2.292	#N/A	#N/A	59.4	1.021	991.595	1.1	#N/A	#N/A	#N/A	#N/A	#N/A	#N/A
MatA_10_c5	YBR200W	BEM1	2.281	#N/A	#N/A	68.22	1.172	1148.36	1.274	#N/A	#N/A	#N/A	#N/A	#N/A	#N/A
MatA_22_e11	YLR242C	ARV1	2.272	#N/A	#N/A	64.4	1.107	995.276	1.104	75.39	0.82	#N/A	#N/A	#N/A	#N/A
MatA_8_e2	YOL076W	MDM20	2.269	54.0153	1.317	#N/A	#N/A	951.351	1.055	#N/A	#N/A	#N/A	#N/A	39110.8	1.002
MatA_49_c11	YGL173C	XRN1	2.259	68.2373	1.664	#N/A	#N/A	1366.28	1.515	#N/A	#N/A	#N/A	#N/A	41177.5	1.055
MatA_16_e11	YCR002C	CDC10	2.252	#N/A	#N/A	#N/A	#N/A	1884.39	2.09	#N/A	#N/A	#N/A	#N/A	#N/A	#N/A
MatA_27_a4	YBL006C	LDB7	2.25	#N/A	#N/A	75.16	1.291	1208.21	1.34	160.99	1.751	#N/A	#N/A	#N/A	#N/A
MatA_30_b2	YDR275W	BSC2	2.249	42.5071	1.037	60.1	1.033	858.701	0.952	85.99	0.935	#N/A	#N/A	39113.5	1.002
MatA_49_e2	YER111C	SWI4	2.238	#N/A	#N/A	57.29	0.984	1370.81	1.52	83.73	0.91	#N/A	#N/A	#N/A	#N/A
MatA_35_h8	YJL062W	LAS21	2.232	46.765	1.141	60.89	1.046	998.165	1.107	107.92	1.173	#N/A	#N/A	39797.1	1.019
MatA_23_a3	YLR295C	ATP14	2.228	31.5396	0.769	30.23	0.519	804.194	0.892	#N/A	#N/A	#N/A	#N/A	38822.9	0.994
MatA_36_g6	YJR152W	DAL5	2.222	#N/A	#N/A	53.26	0.915	1076.64	1.194	86.53	0.941	#N/A	#N/A	#N/A	#N/A
MatA_30_a4	YDR263C	DIN7	2.218	42.5071	1.037	58.12	0.999	872.484	0.968	84.04	0.914	#N/A	#N/A	38946.4	0.998
MatA_25_g3	YPR135W	CTF4	2.215	#N/A	#N/A	86.3	1.483	1252.21	1.389	#N/A	#N/A	#N/A	#N/A	#N/A	#N/A
MatA_25_b7	YPL042C	SSN3	2.211	#N/A	#N/A	#N/A	#N/A	711.402	0.789	#N/A	#N/A	#N/A	#N/A	#N/A	#N/A
MatA_38_a4	YJR107W	YJR107W	2.208	41.0516	1.001	50.47	0.867	936.584	1.039	91.37	0.994	#N/A	#N/A	39397.9	1.009
MatA_5_g7	YNL298W	CLA4	2.179	#N/A	#N/A	46.1	0.792	1180.23	1.309	#N/A	#N/A	#N/A	#N/A	#N/A	#N/A
MatA_12_d8	YEL003W	GIM4	2.175	49.647	1.211	52.3	0.899	987.854	1.096	100.65	1.094	#N/A	#N/A	39601	1.014
MatA_71_b7	YER070W	RNR1	2.167	#N/A	#N/A	#N/A	#N/A	1168.41	1.296	#N/A	#N/A	#N/A	#N/A	#N/A	#N/A
MatA_37_d10	YNR051C	BRE5	2.147	47.3955	1.156	58.63	1.007	1093.44	1.213	89.7325	0.976	#N/A	#N/A	38523.3	0.987
MatA_30_a1	YDR260C	SWM1	2.14	46.1401	1.125	49.29	0.847	1025.64	1.138	95.04	1.033	#N/A	#N/A	39942.5	1.023
MatA_48_e11	YDR507C	GIN4	2.123	43.0989	1.051	38.9	0.668	796.182	0.883	#N/A	#N/A	#N/A	#N/A	40777.2	1.044
MatA_15_h4	YHR167W	THP2	2.117	43.9967	1.073	49.88	0.857	1072.19	1.189	#N/A	#N/A	#N/A	#N/A	39001.9	0.999
MatA_51_a3	YML073C	RPL6A	2.091	#N/A	#N/A	43.73	0.751	869.04	0.964	104.383	1.135	52.95	1.065	#N/A	#N/A
MatA_2_h5	YLR107W	REX3	2.088	39.6296	0.967	49.68	0.854	950.211	1.054	96.465	1.049	#N/A	#N/A	38751	0.993
MatA_2_e10	YLR065C	ENV10	2.065	43.0989	1.051	48.45	0.832	933.855	1.036	94.365	1.026	#N/A	#N/A	38228.6	0.979
MatA_2_f10	YLR082C	SRL2	2.065	38.2408	0.933	45.8	0.787	841.681	0.934	92.72	1.008	#N/A	#N/A	39321.6	1.007
MatA_25_b3	YPL049C	DIG1	2.056	44.6022	1.088	73.88	1.269	854.055	0.947	146.62	1.594	#N/A	#N/A	40893.7	1.047
MatA_27_h12	YGL028C	SCW11	2.054	47.3955	1.156	58.56	1.006	817.989	0.907	94.16	1.024	#N/A	#N/A	40684.1	1.042
MatA_37_f1	YAL047C	SPC72	2.044	#N/A	#N/A	#N/A	#N/A	1412.07	1.566	#N/A	#N/A	#N/A	#N/A	#N/A	#N/A
MatA_1_e8	YAR018C	KIN3	2.041	46.1401	1.125	56.12	0.964	935.592	1.038	117.17	1.274	#N/A	#N/A	39354.1	1.008
MatA_30_a2	YDR261C	EXG2	2.026	41.6297	1.015	52.1	0.895	934.611	1.037	85.33	0.928	#N/A	#N/A	38655.4	0.99
MatA_40_c12	YDL117W	CYK3	2.025	48.9966	1.195	78.57	1.35	982.67	1.09	#N/A	#N/A	#N/A	#N/A	40322.6	1.033
MatA_2_h9	YLR112W		2.01	41.0516	1.001	54.05	0.929	859.184	0.953	95.6	1.04	#N/A	#N/A	39501.3	1.012
MatA_17_b9	YLR181C	VTA1	2.009	50.965	1.243	60.1	1.033	1187.94	1.318	91.51	0.995	#N/A	#N/A	39619.2	1.015
MatA_27_b2	YBL017C	PEP1	2.008	41.0516	1.001	58.82	1.011	904.991	1.004	83.51	0.908	#N/A	#N/A	39162.7	1.003
MatA_27_c4	YBL039C	URA7	2.008	54.0153	1.317	57.47	0.987	1043.92	1.158	#N/A	#N/A	#N/A	#N/A	40147.6	1.028
MatA_30_b1	YDR274C		2.005	42.5071	1.037	66.36	1.14	895.747	0.993	81.28	0.884	#N/A	#N/A	39460.5	1.011
MatA_24_e4	YGL261C	PAU11	2.003	38.2408	0.933	47.94	0.824	872.653	0.968	#N/A	#N/A	#N/A	#N/A	38694.2	0.991
MatA_8_f6	YPL264C	YPL264C	1.997	39.6296	0.967	47.36	0.814	943.836	1.047	97.06	1.055	#N/A	#N/A	38815.5	0.994
MatA_2_g2	YLR087C	CSF1	1.995	42.5071	1.037	50.44	0.867	996.991	1.106	122.325	1.33	#N/A	#N/A	38761.6	0.993
MatA_35_a8	YPR044C		1.987	#N/A	#N/A	53.16	0.913	928.163	1.029	93.19	1.013	#N/A	#N/A	#N/A	#N/A
MatA_30_a6	YDR265W	PEX10	1.969	43.0989	1.051	57.91	0.995	989.619	1.098	88.69	0.964	#N/A	#N/A	39236	1.005
MatA_27_f5	YBL083C		1.96	43.0989	1.051	62.62	1.076	930.653	1.032	115.265	1.253	#N/A	#N/A	39093	1.001
MatA_1_c12	YAL021C	CCR4	1.959	60.4763	1.475	71.77	1.233	1327.03	1.472	114.42	1.244	73.17	1.472	40187.5	1.029
MatA_13_e6	YER068W	MOT2	1.951	48.3519	1.179	#N/A	#N/A	916.571	1.017	#N/A	#N/A	#N/A	#N/A	38919.9	0.997
MatA_49_c4	YGL163C	RAD54	1.946	42.5071	1.037	#N/A	#N/A	1021.76	1.133	#N/A	#N/A	#N/A	#N/A	39877.1	1.021
MatA_30_b3	YDR276C	PMP3	1.943	#N/A	#N/A	61.04	1.049	874.434	0.97	83.77	0.911	#N/A	#N/A	#N/A	#N/A
MatA_46_f10	YBR081C	SPT7	1.941	#N/A	#N/A	43.85	0.753	923.169	1.024	#N/A	#N/A	#N/A	#N/A	#N/A	#N/A
MatA_10_e10	YBR231C	SWC5	1.934	38.7924	0.946	49.32	0.847	988.722	1.097	99.1	1.078	#N/A	#N/A	39479.5	1.011
MatA_30_f4	YIL012W		1.927	44.6022	1.088	58.05	0.997	964.012	1.069	92.07	1.001	#N/A	#N/A	39017.2	0.999
MatA_35_g8	YJL080C	SCP160	1.927	#N/A	#N/A	73.66	1.266	2009.62	2.229	174.61	1.899	#N/A	#N/A	#N/A	#N/A
MatA_28_d5	YGL084C	GUP1	1.926	42.5071	1.037	52.41	0.901	911.319	1.011	83.625	0.909	#N/A	#N/A	41276.2	1.057
MatA_31_d5	YFL025C	BST1	1.915	#N/A	#N/A	51.8	0.89	876.687	0.972	78.96	0.859	#N/A	#N/A	#N/A	#N/A
MatA_37_e10	YNR067C	DSE4	1.913	#N/A	#N/A	51.13	0.879	849.284	0.942	91.97	1	#N/A	#N/A	#N/A	#N/A
MatA_25_g5	YPR139C	LOA1	1.911	#N/A	#N/A	67.63	1.162	1198.28	1.329	105.36	1.146	#N/A	#N/A	#N/A	#N/A
MatA_20_h3	YOR258W	HNT3	1.91	#N/A	#N/A	84	1.443	1394	1.546	174.35	1.896	#N/A	#N/A	#N/A	#N/A
MatA_19_c1	YGR056W	RSC1	1.908	63.8915	1.558	88.99	1.529	1222.33	1.356	146.822	1.597	#N/A	#N/A	39039.5	1
MatA_6_h10	YOR085W	OST3	1.901	43.0989	1.051	41.5	0.713	821.213	0.911	82.95	0.902	#N/A	#N/A	38801.4	0.994
MatA_27_c5	YBL042C	FUI1	1.887	39.6296	0.967	58.81	1.01	882.939	0.979	84.6	0.92	#N/A	#N/A	38324.4	0.982
MatA_30_a5	YDR264C	AKR1	1.881	#N/A	#N/A	83.12	1.428	1655.01	1.836	#N/A	#N/A	#N/A	#N/A	#N/A	#N/A
MatA_30_g1	YIL025C		1.881	40.1944	0.98	52.31	0.899	902.112	1.001	88.76	0.965	#N/A	#N/A	38980.6	0.998
MatA_70_g10	YJL184W	GON7	1.876	#N/A	#N/A	49.16	0.845	1520.27	1.686	88.99	0.968	#N/A	#N/A	#N/A	#N/A
MatA_35_e5	YJL123C	MTC1	1.86	45.2132	1.103	54.78	0.941	1073.03	1.19	85.685	0.932	#N/A	#N/A	39085.8	1.001
MatA_70_a8	YLR240W	VPS34	1.86	#N/A	#N/A	#N/A	#N/A	890.289	0.987	#N/A	#N/A	#N/A	#N/A	#N/A	#N/A
MatA_27_b3	YBL019W	APN2	1.835	40.1944	0.98	52	0.893	928.311	1.03	83.56	0.909	#N/A	#N/A	38081.1	0.975
MatA_30_b4	YDR277C	MTH1	1.829	42.5071	1.037	52.88	0.909	1006.81	1.117	85.95	0.935	#N/A	#N/A	38885.7	0.996
MatA_42_c4	YBR046C	ZTA1	1.828	41.6297	1.015	46.33	0.796	962.063	1.067	99.91	1.086	#N/A	#N/A	38851.3	0.995
MatA_42_f6	YNL133C	FYV6	1.821	76.2001	1.859	87.64	1.506	1512.44	1.677	#N/A	#N/A	#N/A	#N/A	38750.5	0.993
MatA_1_c10	YAL023C	PMT2	1.817	#N/A	#N/A	61.64	1.059	845.169	0.937	94.745	1.03	#N/A	#N/A	#N/A	#N/A
MatA_1_g1	YLL005C	SPO75	1.815	41.6297	1.015	48.93	0.841	873.252	0.969	100.47	1.092	#N/A	#N/A	37300	0.955
MatA_27_e2	YBL064C	PRX1	1.815	43.0989	1.051	51.03	0.877	982.097	1.089	81.69	0.888	#N/A	#N/A	39827.8	1.02
MatA_38_c11	YMR136W	GAT2	1.812	40.1944	0.98	59.84	1.028	865.86	0.96	93.97	1.022	#N/A	#N/A	39310.9	1.007
MatA_24_h12	YPL067C	YPL067C	1.806	39.6296	0.967	57.41	0.986	938.932	1.041	91.04	0.99	#N/A	#N/A	38633.2	0.99
MatA_49_a5	YGL135W	RPL1B	1.802	#N/A	#N/A	#N/A	#N/A	906.09	1.005	71.84	0.781	#N/A	#N/A	#N/A	#N/A
MatA_37_f7	YCL023C		1.797	41.6297	1.015	51.8	0.89	926.064	1.027	90.6	0.985	#N/A	#N/A	39101.1	1.002
MatA_40_c11	YDL116W	NUP84	1.792	#N/A	#N/A	68.76	1.181	1071.45	1.188	#N/A	#N/A	#N/A	#N/A	#N/A	#N/A
MatA_26_e7	YFR035C	YFR035C	1.788	38.7924	0.946	54.99	0.945	842.018	0.934	83.06	0.903	#N/A	#N/A	39042.3	1
MatA_11_h4	YDR369C	XRS2	1.787	54.7093	1.334	#N/A	#N/A	985.826	1.093	137.23	1.492	#N/A	#N/A	41719.5	1.069
MatA_37_a3	YLR423C	ATG17	1.787	64.6675	1.577	55.97	0.962	1277.53	1.417	118.47	1.288	#N/A	#N/A	38799.1	0.994
MatA_34_a8	YNL250W	RAD50	1.786	51.9686	1.268	67.08	1.153	1044.35	1.158	160.327	1.743	#N/A	#N/A	41293.4	1.058
MatA_30_g10	YIL039W	TED1	1.786	41.0516	1.001	#N/A	#N/A	871.808	0.967	#N/A	#N/A	#N/A	#N/A	39259.1	1.006
MatA_41_b5	YNL023C	FAP1	1.785	39.6296	0.967	39.4	0.677	864.578	0.959	94.01	1.022	#N/A	#N/A	39150.2	1.003
MatA_2_c10	YLR021W	IRC25	1.783	41.6297	1.015	53.98	0.927	1582.85	1.756	109.985	1.196	#N/A	#N/A	39212.2	1.004
MatA_42_a2	YBR015C	MNN2	1.782	41.0516	1.001	46.28	0.795	1009.07	1.119	82.9	0.901	#N/A	#N/A	39050.5	1
MatA_6_a11	YNL264C	PDR17	1.781	66.2383	1.616	41.02	0.705	992.406	1.101	92.285	1.003	#N/A	#N/A	39425	1.01
MatA_39_f9	YCR086W	CSM1	1.78	41.6297	1.015	60.68	1.043	868.172	0.963	102.41	1.114	#N/A	#N/A	39118.7	1.002
MatA_29_g1	YKR055W	RHO4	1.779	56.8268	1.386	52.43	0.901	925.99	1.027	88.13	0.958	#N/A	#N/A	38886.4	0.996
MatA_22_b11	YLR384C	IKI3	1.779	43.9967	1.073	52.2	0.897	885.6	0.982	80.55	0.876	#N/A	#N/A	39101.9	1.002
MatA_10_a1	YPL102C		1.777	48.3519	1.179	65.6	1.127	1102.43	1.223	100.23	1.09	#N/A	#N/A	39177.9	1.004
MatA_18_c9	YKL101W	HSL1	1.768	51.9686	1.268	61.56	1.058	997.126	1.106	143.62	1.562	#N/A	#N/A	41036.3	1.051
MatA_23_f2	YDR200C	VPS64	1.766	56.115	1.369	57.98	0.996	1259.31	1.397	107.99	1.174	#N/A	#N/A	40819.5	1.046
MatA_30_f6	YIL014W	MNT3	1.756	40.1944	0.98	57.76	0.992	835.188	0.926	91.84	0.999	#N/A	#N/A	38607.2	0.989
MatA_31_a12	YIL097W	FYV10	1.756	43.9967	1.073	#N/A	#N/A	930.323	1.032	#N/A	#N/A	#N/A	#N/A	40302.7	1.032
MatA_49_c6	YGL165C		1.753	40.1944	0.98	48.26	0.829	851.051	0.944	93	1.011	#N/A	#N/A	39232.3	1.005
MatA_7_c11	YOR321W	PMT3	1.751	39.6296	0.967	45.37	0.78	916.518	1.017	89.45	0.973	#N/A	#N/A	38777.5	0.993
MatA_38_d5	YDL192W	ARF1	1.726	#N/A	#N/A	51.94	0.892	972.902	1.079	91.52	0.995	#N/A	#N/A	#N/A	#N/A
MatA_49_b4	YGL149W		1.725	41.6297	1.015	55.02	0.945	895.866	0.994	97.97	1.065	#N/A	#N/A	39030.2	1
MatA_35_e1	YPR101W	SNT309	1.725	45.2132	1.103	71.02	1.22	932.33	1.034	143.82	1.564	#N/A	#N/A	39064.6	1.001
MatA_2_f7	YLR079W	SIC1	1.722	42.5071	1.037	53.53	0.92	877.128	0.973	125.784	1.368	#N/A	#N/A	41588.5	1.065
MatA_27_a2	YBL003C	HTA2	1.718	39.6296	0.967	52.92	0.909	901.057	0.999	83.56	0.909	#N/A	#N/A	39391.8	1.009
MatA_49_b3	YGL148W	ARO2	1.717	42.5071	1.037	51.23	0.88	895.434	0.993	93.54	1.017	#N/A	#N/A	38573	0.988
MatA_49_c3	YGL162W	SUT1	1.712	40.1944	0.98	47.4	0.814	992.533	1.101	91.52	0.995	#N/A	#N/A	38738.7	0.992
MatA_37_f10	YCL074W	YCL074W	1.71	45.2132	1.103	54.6	0.938	957.956	1.062	93.5	1.017	#N/A	#N/A	39139	1.003
MatA_1_e4	YAR002W	NUP60	1.708	44.6022	1.088	54.85	0.942	980.806	1.088	115.09	1.251	#N/A	#N/A	39523.6	1.012
MatA_50_e4	YER016W	BIM1	1.707	54.7093	1.334	#N/A	#N/A	950.08	1.054	#N/A	#N/A	49.45	0.995	40037.7	1.026
MatA_12_a3	YDR383C	NKP1	1.7	42.5071	1.037	49.58	0.852	885.729	0.982	97.39	1.059	#N/A	#N/A	38993	0.999
MatA_24_b3	YGL217C		1.7	38.7924	0.946	49.32	0.847	854.364	0.948	102.26	1.112	#N/A	#N/A	39052.5	1
MatA_30_d3	YDR310C	SUM1	1.699	46.765	1.141	59.15	1.016	982.478	1.09	91.49	0.995	#N/A	#N/A	38739.9	0.992
MatA_70_g7	YBR078W	ECM33	1.698	#N/A	#N/A	#N/A	#N/A	980.99	1.088	#N/A	#N/A	#N/A	#N/A	#N/A	#N/A
MatA_2_f3	YLR072W	YLR072W	1.69	41.0516	1.001	53.33	0.916	980.545	1.088	94.06	1.023	#N/A	#N/A	38407.4	0.984
MatA_70_a4	YLR338W		1.689	#N/A	#N/A	#N/A	#N/A	988.089	1.096	#N/A	#N/A	#N/A	#N/A	#N/A	#N/A
MatA_12_c2	YDR414C	ERD1	1.687	45.2132	1.103	72.79	1.251	1254.59	1.391	96.5233	1.05	#N/A	#N/A	40011.3	1.025
MatA_27_d6	YBL056W	PTC3	1.685	41.6297	1.015	49.88	0.857	886.889	0.984	82.26	0.894	#N/A	#N/A	38872.1	0.996
MatA_49_a6	YGL136C	MRM2	1.683	52.645	1.284	44.57	0.766	1090.2	1.209	93.43	1.016	#N/A	#N/A	38981.2	0.998
MatA_27_e1	YBL063W	KIP1	1.677	42.5071	1.037	51.23	0.88	979.527	1.086	84.09	0.914	#N/A	#N/A	38683	0.991
MatA_34_f10	YMR116C	ASC1	1.672	51.9686	1.268	61.68	1.06	1285.8	1.426	#N/A	#N/A	#N/A	#N/A	39936.4	1.023
MatA_9_d2	YPL178W	CBC2	1.67	43.0989	1.051	59.44	1.021	960.013	1.065	125.343	1.363	#N/A	#N/A	39199	1.004
MatA_27_e5	YBL067C	UBP13	1.669	#N/A	#N/A	52	0.893	912.969	1.013	87.12	0.947	#N/A	#N/A	#N/A	#N/A
MatA_23_a6	YLR299W	ECM38	1.668	40.1944	0.98	53.33	0.916	864.779	0.959	90.57	0.985	#N/A	#N/A	38987.7	0.999
MatA_34_h11	YPR028W	YOP1	1.667	41.0516	1.001	56.22	0.966	914.939	1.015	100.09	1.088	#N/A	#N/A	38936.1	0.997
MatA_30_c2	YDR290W		1.663	39.6296	0.967	48.46	0.833	976.623	1.083	93.95	1.022	#N/A	#N/A	38647.5	0.99
MatA_49_a4	YGL133W	ITC1	1.659	38.7924	0.946	46.26	0.795	905.12	1.004	91.01	0.99	#N/A	#N/A	39590.8	1.014
MatA_10_e8	YBR229C	ROT2	1.657	36.6176	0.893	45.74	0.786	1378.53	1.529	90.86	0.988	#N/A	#N/A	39021.2	0.999
MatA_1_a12	YAL055W	PEX22	1.655	40.1944	0.98	44.3	0.761	920.873	1.021	89.1725	0.97	#N/A	#N/A	39708	1.017
MatA_49_d1	YGL175C	SAE2	1.655	43.0989	1.051	48.16	0.827	933.273	1.035	100.09	1.088	#N/A	#N/A	39581	1.014
MatA_7_e11	YOR356W	CIR2	1.654	42.5071	1.037	51.13	0.879	910.3	1.01	86	0.935	#N/A	#N/A	39504.4	1.012
MatA_49_b1	YGL146C	RRT6	1.653	40.1944	0.98	49.22	0.846	881.942	0.978	92.56	1.006	#N/A	#N/A	39120.4	1.002
MatA_35_f1	YJL115W	ASF1	1.65	47.3955	1.156	68.72	1.181	1114.42	1.236	#N/A	#N/A	#N/A	#N/A	42895	1.099
MatA_27_d4	YBL054W	TOD6	1.649	42.5071	1.037	51.9	0.892	1023.15	1.135	83.2	0.905	#N/A	#N/A	39067.1	1.001
MatA_25_b4	YPL048W	CAM1	1.649	40.1944	0.98	46.64	0.801	853.396	0.947	88.99	0.968	#N/A	#N/A	39839.8	1.02
MatA_38_g8	YDR004W	RAD57	1.648	43.9967	1.073	61.98	1.065	909.267	1.008	113.023	1.229	#N/A	#N/A	40394.3	1.035
MatA_49_c5	YGL164C	YRB30	1.646	40.1944	0.98	50.37	0.865	881.95	0.978	93.71	1.019	#N/A	#N/A	39163.8	1.003
MatA_1_f3	YAR030C		1.641	39.6296	0.967	51.23	0.88	914.22	1.014	106.36	1.157	#N/A	#N/A	38893.8	0.996
MatA_49_a3	YGL132W		1.636	39.6296	0.967	52.2	0.897	869.854	0.965	93.03	1.012	#N/A	#N/A	39539.4	1.013
MatA_27_f4	YBL082C	ALG3	1.633	43.9967	1.073	54.5	0.936	903.864	1.002	83.45	0.907	#N/A	#N/A	39001.4	0.999
MatA_50_d1	YDL047W	SIT4	1.633	#N/A	#N/A	64.32	1.105	866.389	0.961	#N/A	#N/A	#N/A	#N/A	#N/A	#N/A
MatA_20_a6	YOR144C	ELG1	1.631	44.6022	1.088	53.12	0.913	1035.41	1.148	101.72	1.106	#N/A	#N/A	39660.8	1.016
MatA_3_h11	YMR032W	HOF1	1.63	72.7759	1.775	98.72	1.696	1441.03	1.598	98.46	1.071	44.22	0.89	40922	1.048
MatA_23_e10	YDR195W	REF2	1.628	#N/A	#N/A	55.76	0.958	1116.83	1.239	#N/A	#N/A	#N/A	#N/A	#N/A	#N/A
MatA_49_d2	YGL176C	YGL176C	1.627	40.1944	0.98	45.4	0.78	904.457	1.003	94.43	1.027	#N/A	#N/A	39056.8	1
MatA_71_c5	YBR112C	CYC8	1.626	#N/A	#N/A	74.09	1.273	1866.58	2.07	142.34	1.548	#N/A	#N/A	#N/A	#N/A
MatA_27_b1	YBL016W	FUS3	1.625	48.9966	1.195	#N/A	#N/A	1017.59	1.129	#N/A	#N/A	#N/A	#N/A	40973.5	1.049
MatA_27_f3	YBL081W	YBL081W	1.625	44.6022	1.088	60.1	1.033	1022.27	1.134	98.21	1.068	#N/A	#N/A	39357.7	1.008
MatA_12_h12	YEL066W	HPA3	1.622	41.0516	1.001	53.16	0.913	978.861	1.086	73.58	0.8	#N/A	#N/A	39030.1	1
MatA_71_c9	YDR500C	RPL37B	1.622	34.5257	0.842	47.87	0.823	868.148	0.963	78.1967	0.85	#N/A	#N/A	38251.8	0.98
MatA_32_e3	YKR082W	NUP133	1.622	#N/A	#N/A	59.63	1.025	887.775	0.985	#N/A	#N/A	#N/A	#N/A	#N/A	#N/A
MatA_49_c8	YGL167C	PMR1	1.621	45.2132	1.103	55.06	0.946	1092.9	1.212	66.85	0.727	#N/A	#N/A	39760.6	1.018
MatA_34_g7	YMR127C	SAS2	1.62	41.0516	1.001	57.92	0.995	886.464	0.983	83.76	0.911	#N/A	#N/A	39151.3	1.003
MatA_38_e8	YDL218W	YDL218W	1.619	42.5071	1.037	57.62	0.99	816.318	0.905	91.42	0.994	#N/A	#N/A	38967.3	0.998
MatA_30_d7	YDR315C	IPK1	1.616	41.0516	1.001	51.77	0.89	995.349	1.104	93.2133	1.014	54.55	1.098	38905.6	0.997
MatA_34_h12	YPR029C	APL4	1.613	42.5071	1.037	50.44	0.867	870.925	0.966	100.3	1.091	#N/A	#N/A	38750.5	0.993
MatA_37_g8	YGR025W		1.606	38.7924	0.946	51.83	0.891	978.138	1.085	96.05	1.044	#N/A	#N/A	38808.3	0.994
MatA_13_d3	YER053C	PIC2	1.605	38.7924	0.946	44.48	0.764	953.919	1.058	91.69	0.997	#N/A	#N/A	38899.1	0.996
MatA_2_g3	YLR089C	ALT1	1.6	40.1944	0.98	52.54	0.903	827.356	0.918	93.49	1.017	#N/A	#N/A	36823.4	0.943
MatA_49_c9	YGL168W	HUR1	1.6	44.6022	1.088	47.14	0.81	1034.61	1.147	58.72	0.639	#N/A	#N/A	40505.5	1.038
MatA_22_d4	YLR410W	VIP1	1.599	39.6296	0.967	61.28	1.053	879.511	0.975	77.7	0.845	#N/A	#N/A	39173.9	1.003
MatA_2_e1	YLR055C	SPT8	1.598	39.6296	0.967	49.26	0.846	901.667	1	99.545	1.082	#N/A	#N/A	38969.4	0.998
MatA_9_f9	YPL136W		1.598	43.9967	1.073	43.49	0.747	859.264	0.953	102.76	1.117	#N/A	#N/A	39271.3	1.006
MatA_70_b7	YPL031C	PHO85	1.597	#N/A	#N/A	#N/A	#N/A	908.349	1.007	#N/A	#N/A	#N/A	#N/A	#N/A	#N/A
MatA_27_g4	YGL003C	CDH1	1.597	39.6296	0.967	43.28	0.744	895.387	0.993	88.15	0.959	#N/A	#N/A	38946.8	0.998
MatA_30_c4	YDR293C	SSD1	1.596	44.6022	1.088	69.6	1.196	957.947	1.062	99.15	1.078	#N/A	#N/A	39248.7	1.005
MatA_49_a2	YGL131C	SNT2	1.595	38.7924	0.946	42.98	0.738	858.953	0.953	93.74	1.019	#N/A	#N/A	39146.2	1.003
MatA_38_e7	YDL216C	RRI1	1.594	43.0989	1.051	54.85	0.942	920.9	1.021	86.26	0.938	#N/A	#N/A	39312	1.007
MatA_27_e3	YBL065W		1.593	40.1944	0.98	53	0.911	928.214	1.029	85.8	0.933	#N/A	#N/A	38964.2	0.998
MatA_70_c6	YGL088W		1.59	37.4233	0.913	43.03	0.739	870.681	0.966	83.16	0.904	#N/A	#N/A	38877.3	0.996
MatA_13_b2	YPR011C	YPR011C	1.587	40.1944	0.98	43.19	0.742	949.718	1.053	81.71	0.888	50.41	1.014	38961.4	0.998
MatA_30_f11	YIL023C	YKE4	1.586	43.0989	1.051	55.2	0.948	876.551	0.972	92.59	1.007	#N/A	#N/A	39782.5	1.019
MatA_27_c1	YBL037W	APL3	1.585	42.5071	1.037	50.4	0.866	890.573	0.988	79.54	0.865	#N/A	#N/A	38409.8	0.984
MatA_27_g5	YGL004C	RPN14	1.585	42.5071	1.037	47.3	0.813	882.946	0.979	98.23	1.068	#N/A	#N/A	39190.1	1.004
MatA_49_b2	YGL147C	RPL9A	1.584	34.5257	0.842	50.3	0.864	839.081	0.931	#N/A	#N/A	#N/A	#N/A	38351.9	0.982
MatA_35_f2	YJL112W	MDV1	1.583	40.1944	0.98	57.36	0.986	864.315	0.959	93.74	1.019	#N/A	#N/A	38705.7	0.991
MatA_31_b4	YIL009W	FAA3	1.582	68.2373	1.664	40.62	0.698	1201.98	1.333	100.11	1.089	#N/A	#N/A	38945.8	0.998
MatA_13_c1	YER038W-A		1.581	41.0516	1.001	48.87	0.84	905.108	1.004	87.4167	0.951	#N/A	#N/A	38440.2	0.985
MatA_38_e6	YDL215C	GDH2	1.581	#N/A	#N/A	54.85	0.942	891.818	0.989	93.64	1.018	#N/A	#N/A	39092.3	1.001
MatA_27_d3	YBL053W		1.581	41.0516	1.001	50.97	0.876	993.957	1.102	82.22	0.894	#N/A	#N/A	39075	1.001
MatA_26_a12	YPR188C	MLC2	1.577	39.6296	0.967	50.53	0.868	840.819	0.933	90.58	0.985	#N/A	#N/A	38576.4	0.988
MatA_27_d1	YBL051C	PIN4	1.577	#N/A	#N/A	52.95	0.91	973.615	1.08	92.73	1.008	#N/A	#N/A	39047.6	1
MatA_10_e7	YBR228W	SLX1	1.576	39.6296	0.967	51.37	0.883	951.742	1.056	94.01	1.022	#N/A	#N/A	39336.6	1.008
MatA_19_d8	YGR081C	SLX9	1.576	42.5071	1.037	47.84	0.822	934.96	1.037	85.5	0.93	#N/A	#N/A	38513.4	0.986
MatA_37_f9	YCL058C	FYV5	1.576	47.3955	1.156	52.58	0.903	955.986	1.06	76.6567	0.834	#N/A	#N/A	38536	0.987
MatA_36_e7	YJR075W	HOC1	1.572	#N/A	#N/A	68.14	1.171	1058.94	1.174	90.47	0.984	#N/A	#N/A	#N/A	#N/A
MatA_49_a1	YGL129C	RSM23	1.571	35.3006	0.861	33.18	0.57	859.989	0.954	96.8	1.053	#N/A	#N/A	39046	1
MatA_30_g7	YIL035C	CKA1	1.568	44.6022	1.088	61.98	1.065	810.657	0.899	96.98	1.055	#N/A	#N/A	39765.1	1.019
MatA_2_b9	YLR001C	YLR001C	1.566	38.7924	0.946	52.82	0.908	959.485	1.064	108.435	1.179	#N/A	#N/A	37501.5	0.961
MatA_8_d12	YOL072W	THP1	1.559	#N/A	#N/A	58.89	1.012	1088.81	1.208	90.24	0.981	#N/A	#N/A	#N/A	#N/A
MatA_9_f4	YPL144W	POC4	1.559	#N/A	#N/A	47.55	0.817	849.421	0.942	101.34	1.102	#N/A	#N/A	#N/A	#N/A
MatA_38_d6	YDL197C	ASF2	1.557	41.6297	1.015	53.57	0.92	886.092	0.983	94.79	1.031	#N/A	#N/A	38832.6	0.995
MatA_16_b2	YCL005W	LDB16	1.557	#N/A	#N/A	75.53	1.298	1230.86	1.365	123.26	1.34	#N/A	#N/A	#N/A	#N/A
MatA_16_e5	YCL061C	MRC1	1.557	63.5059	1.549	56.43	0.97	#N/A	#N/A	144.87	1.575	70.85	1.426	41603.2	1.066
MatA_14_h8	YHR015W	MIP6	1.554	39.6296	0.967	47.94	0.824	855.864	0.949	87.32	0.949	#N/A	#N/A	38453.4	0.985
MatA_22_e5	YLR234W	TOP3	1.552	#N/A	#N/A	#N/A	#N/A	941.543	1.044	#N/A	#N/A	#N/A	#N/A	#N/A	#N/A
MatA_18_c1	YKL091C	YKL091C	1.552	41.0516	1.001	48.64	0.836	962.266	1.067	91.39	0.994	#N/A	#N/A	39484.7	1.011
MatA_17_f9	YKL023W	YKL023W	1.55	48.3519	1.179	54.33	0.934	1037.28	1.15	96.1	1.045	#N/A	#N/A	39528.3	1.012
MatA_6_d7	YOR026W	BUB3	1.548	51.9686	1.268	#N/A	#N/A	905.485	1.004	#N/A	#N/A	84.04	1.691	39841.9	1.021
MatA_45_b7	YCR084C	TUP1	1.546	#N/A	#N/A	52.75	0.906	942.118	1.045	104.7	1.138	#N/A	#N/A	#N/A	#N/A
MatA_27_f6	YBL085W	BOI1	1.544	41.6297	1.015	54.4	0.935	970.167	1.076	92.87	1.01	#N/A	#N/A	38469.4	0.985
MatA_28_a4	YGL033W	HOP2	1.544	72.7759	1.775	48.22	0.829	1294.29	1.436	96.21	1.046	56.65	1.14	39167.3	1.003
MatA_49_g7	YER151C	UBP3	1.544	56.115	1.369	50.6	0.869	1133.22	1.257	88.63	0.964	#N/A	#N/A	38682.4	0.991
MatA_26_e8	YFR036W	CDC26	1.542	48.9966	1.195	49.71	0.854	832.73	0.924	97.28	1.058	#N/A	#N/A	39336	1.008
MatA_23_a11	YLR307W	CDA1	1.541	39.6296	0.967	63.7	1.095	942.397	1.045	92.46	1.005	#N/A	#N/A	39230.6	1.005
MatA_38_e5	YDL214C	PRR2	1.541	42.5071	1.037	53.09	0.912	893.215	0.991	95.32	1.036	#N/A	#N/A	38889.8	0.996
MatA_24_h1	YPL079W	RPL21B	1.54	#N/A	#N/A	51.5	0.885	1070.37	1.187	78.315	0.852	#N/A	#N/A	#N/A	#N/A
MatA_47_c8	YBR171W	SEC66	1.538	#N/A	#N/A	#N/A	#N/A	1098.55	1.218	#N/A	#N/A	#N/A	#N/A	#N/A	#N/A
MatA_25_f1	YPR120C	CLB5	1.536	50.965	1.243	62.14	1.068	1014.73	1.125	#N/A	#N/A	#N/A	#N/A	39818	1.02
MatA_19_h3	YOR127W	RGA1	1.536	42.5071	1.037	49.71	0.854	878.816	0.975	90.78	0.987	#N/A	#N/A	40923.1	1.048
MatA_1_g3	YLL009C	COX17	1.536	39.6296	0.967	#N/A	#N/A	896.79	0.995	#N/A	#N/A	#N/A	#N/A	38118.1	0.976
MatA_16_a2	YHR198C	AIM18	1.532	39.6296	0.967	52.78	0.907	903.371	1.002	76.82	0.835	#N/A	#N/A	39492.6	1.012
MatA_46_f6	YPR043W	RPL43A	1.532	48.9966	1.195	47.62	0.818	926.154	1.027	97.78	1.063	#N/A	#N/A	39144.2	1.003
MatA_39_f6	YCR081W	SRB8	1.531	#N/A	#N/A	91.89	1.579	#N/A	#N/A	94.9	1.032	#N/A	#N/A	#N/A	#N/A
MatA_39_h4	YJR011C	YJR011C	1.531	#N/A	#N/A	50.73	0.872	778.719	0.864	88.45	0.962	#N/A	#N/A	#N/A	#N/A
MatA_24_a2	YGL200C	EMP24	1.526	#N/A	#N/A	48.06	0.826	955.477	1.06	88.5	0.962	#N/A	#N/A	#N/A	#N/A
MatA_48_a11	YDR441C	APT2	1.524	38.7924	0.946	48.93	0.841	893.73	0.991	88.12	0.958	#N/A	#N/A	38677.2	0.991
MatA_29_a6	YNL171C		1.523	#N/A	#N/A	49.68	0.854	1057.35	1.173	#N/A	#N/A	#N/A	#N/A	#N/A	#N/A
MatA_35_b12	YPR065W	ROX1	1.52	46.1401	1.125	55.8	0.959	912.742	1.012	102.56	1.115	#N/A	#N/A	39162.4	1.003
MatA_1_g6	YLL013C	PUF3	1.519	43.0989	1.051	55.34	0.951	1026.97	1.139	91.5825	0.996	#N/A	#N/A	38830.6	0.995
MatA_71_b10	YDR138W	HPR1	1.519	#N/A	#N/A	75.07	1.29	1553.37	1.723	#N/A	#N/A	#N/A	#N/A	#N/A	#N/A
MatA_13_a5	YER001W	MNN1	1.517	41.0516	1.001	54.99	0.945	899.269	0.997	87.2333	0.949	45.28	0.911	39027.4	1
MatA_27_e4	YBL066C	SEF1	1.516	41.0516	1.001	46.51	0.799	1028.79	1.141	91.31	0.993	#N/A	#N/A	38982.8	0.999
MatA_34_c11	YML103C	NUP188	1.516	50.965	1.243	53.36	0.917	982.683	1.09	106.907	1.162	#N/A	#N/A	39274	1.006
MatA_70_e10	YCR044C	PER1	1.514	#N/A	#N/A	#N/A	#N/A	883.066	0.979	#N/A	#N/A	#N/A	#N/A	#N/A	#N/A
MatA_28_e4	YNL238W	KEX2	1.513	56.115	1.369	#N/A	#N/A	885.592	0.982	#N/A	#N/A	#N/A	#N/A	38787.2	0.993
MatA_30_g5	YIL032C		1.513	43.0989	1.051	76.32	1.311	925.39	1.026	90.28	0.982	#N/A	#N/A	38847.1	0.995
MatA_48_a7	YDL095W	PMT1	1.512	39.6296	0.967	47.17	0.81	908.125	1.007	90.42	0.983	#N/A	#N/A	39140	1.003
MatA_39_d4	YCR020W-B	HTL1	1.51	#N/A	#N/A	70.87	1.218	1397.94	1.55	#N/A	#N/A	#N/A	#N/A	#N/A	#N/A
MatA_32_h9	YOL090W	MSH2	1.51	63.5059	1.549	52.14	0.896	1024.21	1.136	87.63	0.953	#N/A	#N/A	38677.9	0.991
MatA_27_g6	YGL005C	COG7	1.508	40.1944	0.98	58.41	1.004	914.92	1.015	92.42	1.005	#N/A	#N/A	39287	1.006
MatA_38_h8	YDR019C	GCV1	1.508	39.6296	0.967	53.57	0.92	956.588	1.061	95.02	1.033	#N/A	#N/A	39164.2	1.003
MatA_3_e5	YML014W	TRM9	1.507	#N/A	#N/A	73.98	1.271	1132.95	1.257	136.18	1.481	#N/A	#N/A	#N/A	#N/A
MatA_24_a9	YGL211W	NCS6	1.506	43.9967	1.073	54.96	0.944	#N/A	#N/A	90.82	0.988	64.16	1.291	39037.3	1
MatA_27_a1	YOL152W	FRE7	1.504	39.6296	0.967	48.13	0.827	932.887	1.035	97.47	1.06	#N/A	#N/A	39070.7	1.001
MatA_27_a3	YBL005W	PDR3	1.504	41.0516	1.001	46.08	0.792	1019.02	1.13	82.4	0.896	#N/A	#N/A	38188.7	0.978
MatA_26_b7	YPR196W	YPR196W	1.503	40.1944	0.98	48.64	0.836	903.79	1.002	90.27	0.982	#N/A	#N/A	38947.9	0.998
MatA_16_h4	YLR135W	SLX4	1.503	43.9967	1.073	50.63	0.87	890.685	0.988	93.52	1.017	#N/A	#N/A	38693.4	0.991
MatA_50_a1	YER175C	TMT1	1.502	43.0989	1.051	49.16	0.845	923.714	1.024	93.9	1.021	#N/A	#N/A	38995.9	0.999
MatA_25_c4	YPL032C	SVL3	1.5	42.5071	1.037	64.36	1.106	934.218	1.036	88.19	0.959	#N/A	#N/A	39260.7	1.006
MatA_27_d5	YBL055C	YBL055C	1.5	40.1944	0.98	49.48	0.85	966.362	1.072	83.99	0.913	#N/A	#N/A	38463.7	0.985
MatA_70_b6	YPL045W	VPS16	1.5	#N/A	#N/A	#N/A	#N/A	1036.22	1.149	#N/A	#N/A	#N/A	#N/A	#N/A	#N/A
MatA_2_a12	YLL054C	YLL054C	1.498	41.0516	1.001	57.65	0.991	873.246	0.969	100.69	1.095	#N/A	#N/A	38555.5	0.988
MatA_38_c5	YKL030W		1.497	41.0516	1.001	51.77	0.89	841.829	0.934	95.71	1.041	#N/A	#N/A	39320.9	1.007
MatA_31_b3	YIL008W	URM1	1.497	41.0516	1.001	49.46	0.85	982.568	1.09	89.88	0.977	#N/A	#N/A	38716.6	0.992
MatA_34_g10	YMR132C	JLP2	1.491	41.0516	1.001	50.93	0.875	891.663	0.989	79.81	0.868	#N/A	#N/A	39569.4	1.014
MatA_3_d6	YML032C	RAD52	1.491	48.3519	1.179	#N/A	#N/A	1095.7	1.215	#N/A	#N/A	#N/A	#N/A	41469.5	1.062
MatA_40_b11	YDL096C		1.491	38.7924	0.946	49.42	0.849	887.603	0.984	90.11	0.98	#N/A	#N/A	38923.7	0.997
MatA_34_c3	YML097C	VPS9	1.491	44.6022	1.088	52.2	0.897	1018.82	1.13	104.985	1.142	#N/A	#N/A	38715.7	0.992
MatA_71_a8	YLR226W	BUR2	1.49	63.8915	1.558	#N/A	#N/A	974.37	1.081	#N/A	#N/A	#N/A	#N/A	40700.1	1.042
MatA_38_d12	YDL204W	RTN2	1.49	46.1401	1.125	57.26	0.984	903.484	1.002	87.0033	0.946	#N/A	#N/A	39033.4	1
MatA_9_c9	YPL184C	MRN1	1.49	46.765	1.141	47.08	0.809	863.2	0.957	82.57	0.898	#N/A	#N/A	38832.9	0.995
MatA_20_c4	YOR183W	FYV12	1.489	41.0516	1.001	48.1	0.826	923.432	1.024	86.905	0.945	#N/A	#N/A	39531.8	1.013
MatA_23_b7	YLR318W	EST2	1.486	#N/A	#N/A	50.9	0.875	938.977	1.041	88.57	0.963	#N/A	#N/A	#N/A	#N/A
MatA_48_e12	YDR508C	GNP1	1.486	41.0516	1.001	50.11	0.861	889.202	0.986	100.53	1.093	#N/A	#N/A	39630.9	1.015
MatA_27_h5	YGL019W	CKB1	1.484	40.1944	0.98	48.22	0.829	900.183	0.998	88.01	0.957	#N/A	#N/A	39105.4	1.002
MatA_19_c3	YGR058W	PEF1	1.484	43.9967	1.073	65.52	1.126	903.012	1.002	80.86	0.879	#N/A	#N/A	38772.3	0.993
MatA_33_f7	YLL044W		1.482	#N/A	#N/A	47.78	0.821	1259.17	1.397	80.9	0.88	#N/A	#N/A	#N/A	#N/A
MatA_27_c6	YBL043W	ECM13	1.48	40.1944	0.98	51.2	0.88	910.447	1.01	84.36	0.917	#N/A	#N/A	39662.6	1.016
MatA_27_b11	YBL032W	HEK2	1.48	43.0989	1.051	53.6	0.921	975.419	1.082	88.91	0.967	#N/A	#N/A	40009.5	1.025
MatA_34_f8	YMR114C	YMR114C	1.479	41.0516	1.001	51	0.876	880.815	0.977	83.43	0.907	#N/A	#N/A	38492.4	0.986
MatA_38_f11	YDL237W	AIM6	1.476	41.6297	1.015	50.04	0.86	875.835	0.971	94.52	1.028	#N/A	#N/A	39141.5	1.003
MatA_48_e8	YDR504C	SPG3	1.476	42.5071	1.037	48.42	0.832	966.016	1.071	94.63	1.029	#N/A	#N/A	39359.4	1.008
MatA_35_f9	YJL099W	CHS6	1.475	38.7924	0.946	56.47	0.97	860.979	0.955	91.94	1	#N/A	#N/A	38434.4	0.984
MatA_27_c10	YBL047C	EDE1	1.474	46.1401	1.125	54.71	0.94	1012.96	1.123	79.06	0.86	#N/A	#N/A	38497.3	0.986
MatA_25_b2	YPL051W	ARL3	1.474	41.6297	1.015	58.7	1.009	868.105	0.963	86.535	0.941	#N/A	#N/A	38954.1	0.998
MatA_20_c10	YOR189W	IES4	1.473	41.6297	1.015	54.57	0.938	896.952	0.995	90.71	0.986	#N/A	#N/A	39080.6	1.001
MatA_37_g9	YJR069C	HAM1	1.472	44.6022	1.088	56.36	0.968	836.94	0.928	97.53	1.061	#N/A	#N/A	39409	1.009
MatA_20_c3	YOR182C	RPS30B	1.468	38.7924	0.946	42.39	0.728	1188.86	1.319	115.11	1.252	#N/A	#N/A	38773.1	0.993
MatA_27_h4	YGL017W	ATE1	1.468	42.5071	1.037	44.96	0.773	918.296	1.018	95.68	1.04	#N/A	#N/A	39158.2	1.003
MatA_19_d5	YGR078C	PAC10	1.467	55.4092	1.351	53.19	0.914	1025	1.137	110.08	1.197	#N/A	#N/A	39256.6	1.006
MatA_34_a12	YNL316C	PHA2	1.467	40.1944	0.98	50.87	0.874	864	0.958	93.44	1.016	#N/A	#N/A	38855.1	0.995
MatA_13_f2	YER075C	PTP3	1.465	40.1944	0.98	51.9	0.892	840.569	0.932	97	1.055	#N/A	#N/A	40520.2	1.038
MatA_38_e2	YDL210W	UGA4	1.465	41.0516	1.001	54.71	0.94	1036.27	1.149	86.92	0.945	#N/A	#N/A	39039.4	1
MatA_34_c9	YML102W	CAC2	1.465	46.1401	1.125	51.53	0.885	1042.42	1.156	103.897	1.13	#N/A	#N/A	39323.2	1.007
MatA_31_a4	YIL084C	SDS3	1.464	44.6022	1.088	58.38	1.003	833.392	0.924	87.89	0.956	#N/A	#N/A	38980.3	0.998
MatA_22_a4	YLR357W	RSC2	1.463	45.2132	1.103	77.77	1.336	1324.48	1.469	108.14	1.176	#N/A	#N/A	39490.6	1.012
MatA_38_f10	YDL236W	PHO13	1.463	42.5071	1.037	55.44	0.953	873.786	0.969	96.55	1.05	#N/A	#N/A	39376.1	1.009
MatA_16_d1	YCL037C	SRO9	1.462	#N/A	#N/A	51.26	0.881	1088.2	1.207	94.33	1.026	#N/A	#N/A	#N/A	#N/A
MatA_44_b8	YGR063C	SPT4	1.46	#N/A	#N/A	38.3	0.658	753.727	0.836	76.54	0.832	#N/A	#N/A	#N/A	#N/A
MatA_13_e4	YER067W	RGI1	1.459	38.7924	0.946	50.8	0.873	917.102	1.017	91.76	0.998	#N/A	#N/A	39361	1.008
MatA_37_f8	YCL038C	ATG22	1.459	40.1944	0.98	50.27	0.864	937.087	1.039	88.1	0.958	#N/A	#N/A	38861.6	0.995
MatA_29_f7	YKR048C	NAP1	1.459	42.5071	1.037	53.36	0.917	828.787	0.919	117.247	1.275	#N/A	#N/A	39836.4	1.02
MatA_20_e7	YOR216C	RUD3	1.457	42.5071	1.037	49.06	0.843	987.944	1.096	82.21	0.894	#N/A	#N/A	38688.4	0.991
MatA_34_h8	YPR018W	RLF2	1.455	47.3955	1.156	56.68	0.974	998.402	1.107	108.225	1.177	#N/A	#N/A	39413.3	1.01
MatA_17_g9	YKL041W	VPS24	1.455	45.2132	1.103	49.75	0.855	1072.7	1.19	98.33	1.069	#N/A	#N/A	39287.1	1.006
MatA_18_c2	YKL092C	BUD2	1.455	41.0516	1.001	49.48	0.85	846.274	0.939	83.52	0.908	#N/A	#N/A	37635.2	0.964
MatA_37_g7	YGR022C		1.455	40.1944	0.98	53.71	0.923	949.889	1.054	97.76	1.063	#N/A	#N/A	38862.8	0.995
MatA_16_c10	YCL033C	MXR2	1.454	#N/A	#N/A	50.87	0.874	1047.24	1.161	90.105	0.98	#N/A	#N/A	#N/A	#N/A
MatA_48_d10	YDR491C		1.45	41.6297	1.015	47.97	0.824	957.23	1.062	94.55	1.028	#N/A	#N/A	39349.8	1.008
MatA_42_b5	YBR032W		1.448	41.0516	1.001	42.71	0.734	849.114	0.942	89.54	0.974	#N/A	#N/A	39381.3	1.009
MatA_13_e3	YER066C-A		1.448	#N/A	#N/A	51.8	0.89	826.102	0.916	93.7	1.019	#N/A	#N/A	#N/A	#N/A
MatA_27_d2	YBL052C	SAS3	1.448	41.6297	1.015	52.17	0.896	894.938	0.993	85.71	0.932	#N/A	#N/A	38702.4	0.991
MatA_25_e12	YPR119W	CLB2	1.447	#N/A	#N/A	68.93	1.184	879.566	0.976	145.9	1.586	#N/A	#N/A	#N/A	#N/A
MatA_38_f9	YDL234C	GYP7	1.447	41.6297	1.015	57.26	0.984	937.559	1.04	86.0467	0.936	#N/A	#N/A	39030.6	1
MatA_35_b11	YPR063C	YPR063C	1.447	42.5071	1.037	61.38	1.055	864.25	0.959	97.07	1.056	#N/A	#N/A	38981.1	0.998
MatA_23_c3	YDR150W	NUM1	1.445	41.6297	1.015	69.29	1.191	925.5	1.026	74.13	0.806	#N/A	#N/A	39055	1
MatA_42_b2	YBR028C	YPK3	1.445	38.7924	0.946	44.13	0.758	872.357	0.968	89.47	0.973	#N/A	#N/A	39163.3	1.003
MatA_48_b8	YDR453C	TSA2	1.445	41.6297	1.015	48.35	0.831	919.631	1.02	96.92	1.054	#N/A	#N/A	39669.2	1.016
MatA_15_c7	YHR087W	RTC3	1.442	42.5071	1.037	51.3	0.881	885.976	0.983	84.91	0.923	#N/A	#N/A	38612.7	0.989
MatA_35_a1	YPR030W	CSR2	1.441	41.6297	1.015	50.27	0.864	923.36	1.024	102.15	1.111	#N/A	#N/A	38837.2	0.995
MatA_38_c3	YJR153W	PGU1	1.44	40.1944	0.98	51.63	0.887	848.109	0.941	94.16	1.024	#N/A	#N/A	39307.9	1.007
MatA_24_a7	YGL209W	MIG2	1.438	40.1944	0.98	42.21	0.725	922.163	1.023	85.38	0.928	#N/A	#N/A	39018	0.999
MatA_35_f10	YJL098W	SAP185	1.437	41.0516	1.001	60.34	1.037	895.153	0.993	92.39	1.005	#N/A	#N/A	38831.9	0.995
MatA_27_h11	YGL027C	CWH41	1.434	39.6296	0.967	61.07	1.049	892.734	0.99	85.41	0.929	#N/A	#N/A	39316.8	1.007
MatA_10_c10	YBR206W		1.429	40.1944	0.98	48.19	0.828	942.65	1.045	98.37	1.07	#N/A	#N/A	39435.4	1.01
MatA_35_e10	YJL119C		1.429	40.1944	0.98	47.05	0.808	867.957	0.963	93.53	1.017	#N/A	#N/A	38948.9	0.998
MatA_40_e11	YDL146W	LDB17	1.429	40.1944	0.98	64.09	1.101	825.043	0.915	87.82	0.955	#N/A	#N/A	38788	0.994
MatA_18_d2	YKL107W	YKL107W	1.428	39.6296	0.967	49.09	0.843	850.229	0.943	90.53	0.984	#N/A	#N/A	38960.9	0.998
MatA_26_a8	YPR174C	YPR174C	1.426	41.6297	1.015	54.67	0.939	933.979	1.036	89.62	0.975	#N/A	#N/A	38824.8	0.994
MatA_2_d10	YLR049C	YLR049C	1.426	39.6296	0.967	56.9	0.978	919.53	1.02	104.62	1.138	#N/A	#N/A	39078.6	1.001
MatA_48_a12	YDR442W		1.425	47.3955	1.156	61.34	1.054	1113.61	1.235	114.24	1.242	#N/A	#N/A	38520.7	0.987
MatA_30_h6	YIL050W	PCL7	1.425	40.1944	0.98	50.87	0.874	845.83	0.938	88.02	0.957	#N/A	#N/A	39956.9	1.023
MatA_19_g4	YOR113W	AZF1	1.425	41.6297	1.015	53.22	0.914	1033.69	1.146	88.37	0.961	#N/A	#N/A	39182.9	1.004
MatA_35_d10	YPR098C	YPR098C	1.424	41.6297	1.015	56.65	0.973	902.979	1.001	98.05	1.066	64.29	1.294	38824.2	0.994
MatA_11_g12	YDR363W	ESC2	1.42	45.2132	1.103	72.44	1.245	891.717	0.989	110.73	1.204	#N/A	#N/A	37867	0.97
MatA_13_c3	YER040W	GLN3	1.419	41.6297	1.015	53.09	0.912	912.162	1.012	#N/A	#N/A	#N/A	#N/A	40694.3	1.042
MatA_47_f8	YDL050C		1.418	43.0989	1.051	50.53	0.868	936.155	1.038	96.9	1.054	#N/A	#N/A	39049.2	1
MatA_30_b12	YDR287W	INM2	1.417	40.1944	0.98	55.48	0.953	1046.22	1.16	81.42	0.885	#N/A	#N/A	39175.7	1.003
MatA_38_b4	YJR126C	VPS70	1.416	46.1401	1.125	49.84	0.856	861.182	0.955	93.66	1.018	#N/A	#N/A	39140.3	1.003
MatA_25_h10	YPR159W	KRE6	1.415	#N/A	#N/A	76.44	1.313	1183.63	1.313	80.84	0.879	#N/A	#N/A	#N/A	#N/A
MatA_49_g11	YER155C	BEM2	1.415	#N/A	#N/A	55.06	0.946	1263.5	1.401	98.86	1.075	101.7	2.046	#N/A	#N/A
MatA_30_b6	YDR279W	RNH202	1.415	43.9967	1.073	51.83	0.891	1008.72	1.119	84.58	0.92	#N/A	#N/A	39312.4	1.007
MatA_22_a5	YLR360W	VPS38	1.414	43.9967	1.073	45.61	0.784	960.487	1.065	101.56	1.104	#N/A	#N/A	39079.3	1.001
MatA_26_g9	YGR231C	PHB2	1.413	40.1944	0.98	48.22	0.829	865.861	0.96	89.6725	0.975	#N/A	#N/A	38934.8	0.997
MatA_38_f8	YDL233W	MFG1	1.413	41.0516	1.001	44.94	0.772	875.211	0.971	85.76	0.933	#N/A	#N/A	39070.1	1.001
MatA_26_b1	YPR189W	SKI3	1.412	41.6297	1.015	51.33	0.882	989.083	1.097	90.03	0.979	#N/A	#N/A	39212.2	1.004
MatA_46_f2	YPR024W	YME1	1.411	36.6176	0.893	43.43	0.746	1008.24	1.118	91.65	0.997	#N/A	#N/A	38816.6	0.994
MatA_27_f1	YBL079W	NUP170	1.411	46.765	1.141	59.81	1.028	969.116	1.075	125.27	1.362	#N/A	#N/A	38970.8	0.998
MatA_4_c6	YMR166C	YMR166C	1.411	41.0516	1.001	46.61	0.801	986.317	1.094	95.34	1.037	#N/A	#N/A	38884.7	0.996
MatA_39_f3	YCR076C	FUB1	1.41	#N/A	#N/A	58.52	1.005	845.623	0.938	89.14	0.969	#N/A	#N/A	#N/A	#N/A
MatA_39_f5	YCR079W	PTC6	1.41	41.6297	1.015	58.23	1.001	914.1	1.014	91.39	0.994	#N/A	#N/A	38817.2	0.994
MatA_35_g9	YJL079C	PRY1	1.409	41.6297	1.015	56.9	0.978	848.462	0.941	90.77	0.987	#N/A	#N/A	39273.5	1.006
MatA_17_h10	YKL057C	NUP120	1.408	43.9967	1.073	47.4	0.814	989.93	1.098	106.72	1.16	#N/A	#N/A	38857.2	0.995
MatA_30_h9	YIL064W	SEE1	1.408	41.0516	1.001	57.01	0.98	904	1.003	90.02	0.979	#N/A	#N/A	39160.2	1.003
MatA_40_a7	YJR043C	POL32	1.407	50.3031	1.227	62.62	1.076	1063.86	1.18	128.14	1.393	#N/A	#N/A	41086.7	1.052
MatA_10_e12	YBR235W	VHC1	1.406	40.1944	0.98	52.71	0.906	966.264	1.072	94.04	1.023	#N/A	#N/A	39009.3	0.999
MatA_34_c2	YML096W	YML096W	1.406	41.0516	1.001	46.36	0.797	959.918	1.065	96.03	1.044	#N/A	#N/A	38891.2	0.996
MatA_3_c6	YML054C	CYB2	1.405	41.6297	1.015	45	0.773	925.75	1.027	104.51	1.136	#N/A	#N/A	39009.1	0.999
MatA_26_c11	YCR105W	ADH7	1.404	40.1944	0.98	50.07	0.86	846.178	0.938	84.97	0.924	#N/A	#N/A	38713.9	0.992
MatA_2_c2	YLR013W	GAT3	1.404	41.0516	1.001	52.68	0.905	912.112	1.012	112.6	1.224	#N/A	#N/A	38812.9	0.994
MatA_24_a11	YGL213C	SKI8	1.403	41.0516	1.001	47.02	0.808	964.99	1.07	85.32	0.928	#N/A	#N/A	38999.9	0.999
MatA_30_g11	YIL040W	APQ12	1.402	54.0153	1.317	60.03	1.031	1366.65	1.516	89.83	0.977	#N/A	#N/A	43029.5	1.102
MatA_34_c7	YML101C	CUE4	1.401	38.7924	0.946	48.42	0.832	924.076	1.025	91.39	0.994	#N/A	#N/A	39773.3	1.019
MatA_13_e1	YER062C	HOR2	1.401	38.7924	0.946	49.03	0.842	846.17	0.938	93.61	1.018	#N/A	#N/A	38613.8	0.989
MatA_38_e9	YDL219W	DTD1	1.401	41.6297	1.015	53.05	0.912	838.511	0.93	92.16	1.002	#N/A	#N/A	38914.5	0.997
MatA_26_a7	YPR173C	VPS4	1.401	#N/A	#N/A	45.27	0.778	812.583	0.901	105.24	1.144	#N/A	#N/A	#N/A	#N/A
MatA_8_c3	YOL050C		1.401	40.1944	0.98	44.82	0.77	941.375	1.044	80.05	0.87	#N/A	#N/A	39631.2	1.015
MatA_2_f8	YLR080W	EMP46	1.4	43.0989	1.051	56.19	0.965	997.969	1.107	92.85	1.01	#N/A	#N/A	39917.5	1.022
MatA_26_a6	YPR172W	YPR172W	1.4	#N/A	#N/A	52.61	0.904	831.141	0.922	91.12	0.991	#N/A	#N/A	#N/A	#N/A
MatA_37_e8	YNR065C	YNR065C	1.398	51.9686	1.268	51.8	0.89	836.585	0.928	92.27	1.003	#N/A	#N/A	39845.2	1.021
MatA_17_c1	YLR185W	RPL37A	1.398	33.7622	0.823	43.94	0.755	856.615	0.95	72.545	0.789	#N/A	#N/A	37696.1	0.966
MatA_50_b1	YER187W	YER187W	1.398	40.1944	0.98	49.13	0.844	907.024	1.006	95.51	1.039	#N/A	#N/A	38871.9	0.996
MatA_23_a1	YLR292C	SEC72	1.398	41.6297	1.015	50.9	0.875	905.733	1.005	88.41	0.961	#N/A	#N/A	38970.8	0.998
MatA_18_b2	YKL076C		1.397	40.1944	0.98	59.96	1.03	901.483	1	136.16	1.481	#N/A	#N/A	38592.9	0.989
MatA_10_d6	YBR215W	HPC2	1.397	#N/A	#N/A	46.61	0.801	919.175	1.019	94.54	1.028	#N/A	#N/A	#N/A	#N/A
MatA_1_g11	YLL019C	KNS1	1.396	41.0516	1.001	47.46	0.815	879.407	0.975	96.545	1.05	#N/A	#N/A	37623.2	0.964
MatA_30_d8	YDR316W	OMS1	1.396	41.0516	1.001	50.6	0.869	1058	1.173	87.77	0.954	#N/A	#N/A	39556.8	1.013
MatA_27_a6	YBL008W	HIR1	1.395	41.0516	1.001	47.46	0.815	945.145	1.048	84.29	0.917	#N/A	#N/A	40798.2	1.045
MatA_27_g3	YGL002W	ERP6	1.395	40.1944	0.98	46.51	0.799	812.837	0.902	92.55	1.006	#N/A	#N/A	39330.9	1.007
MatA_35_c10	YPR077C		1.394	42.5071	1.037	51.97	0.893	968.442	1.074	94.75	1.03	#N/A	#N/A	39089.6	1.001
MatA_15_e8	YHR123W	EPT1	1.393	39.6296	0.967	48.77	0.838	871.206	0.966	80.59	0.876	#N/A	#N/A	38451.4	0.985
MatA_48_d8	YDR488C	PAC11	1.392	41.6297	1.015	61.71	1.06	799.992	0.887	95.54	1.039	#N/A	#N/A	39341.1	1.008
MatA_34_b9	YML074C	FPR3	1.392	#N/A	#N/A	65.93	1.133	906.213	1.005	94.5	1.028	#N/A	#N/A	#N/A	#N/A
MatA_34_h7	YPR017C	DSS4	1.392	42.5071	1.037	48.05	0.826	964.594	1.07	101.65	1.105	#N/A	#N/A	38964	0.998
MatA_25_f2	YPR121W	THI22	1.391	42.5071	1.037	50.53	0.868	934.539	1.036	91.2	0.992	#N/A	#N/A	38417.6	0.984
MatA_9_h8	YPL106C	SSE1	1.39	41.6297	1.015	59.44	1.021	980.778	1.088	108.18	1.176	#N/A	#N/A	39068.6	1.001
MatA_34_d10	YML119W	YML119W	1.387	38.7924	0.946	50.83	0.873	920.863	1.021	82.68	0.899	#N/A	#N/A	39392.9	1.009
MatA_6_c8	YOR014W	RTS1	1.386	55.4092	1.351	63.39	1.089	1123.76	1.246	111.14	1.209	#N/A	#N/A	39395	1.009
MatA_50_g1	YFL001W	DEG1	1.386	#N/A	#N/A	57.65	0.991	1015.95	1.127	#N/A	#N/A	46.69	0.939	#N/A	#N/A
MatA_29_a10	YNL166C	BNI5	1.385	#N/A	#N/A	#N/A	#N/A	832.16	0.923	#N/A	#N/A	#N/A	#N/A	#N/A	#N/A
MatA_24_b8	YGL224C	SDT1	1.384	40.1944	0.98	51.43	0.884	920.523	1.021	87.81	0.955	53.16	1.07	40380.2	1.034
MatA_25_b6	YPL046C	ELC1	1.384	40.1944	0.98	46.33	0.796	912.84	1.012	89.98	0.978	#N/A	#N/A	38789.2	0.994
MatA_37_a10	YLR432W	IMD3	1.384	40.1944	0.98	47.65	0.819	859	0.953	87.54	0.952	#N/A	#N/A	38696.8	0.991
MatA_1_d3	YAL018C	YAL018C	1.383	39.6296	0.967	51.26	0.881	900.747	0.999	96.06	1.045	#N/A	#N/A	38974.9	0.998
MatA_16_b11	YCL014W	BUD3	1.382	#N/A	#N/A	49.78	0.855	#N/A	#N/A	80.48	0.875	59.88	1.205	#N/A	#N/A
MatA_48_a8	YDR438W	THI74	1.382	#N/A	#N/A	44.94	0.772	835.752	0.927	93.81	1.02	#N/A	#N/A	#N/A	#N/A
MatA_18_d4	YKL110C	KTI12	1.38	41.6297	1.015	54.6	0.938	916.858	1.017	91.87	0.999	#N/A	#N/A	38641.6	0.99
MatA_10_g10	YBR267W	REI1	1.38	#N/A	#N/A	47.17	0.81	964.387	1.07	98.49	1.071	#N/A	#N/A	#N/A	#N/A
MatA_26_a3	YPR167C	MET16	1.379	#N/A	#N/A	51.06	0.877	872.027	0.967	88.98	0.968	#N/A	#N/A	#N/A	#N/A
MatA_27_h6	YGL021W	ALK1	1.379	43.0989	1.051	59.66	1.025	910.472	1.01	86.97	0.946	#N/A	#N/A	38931.3	0.997
MatA_20_a1	YOR138C	RUP1	1.378	41.0516	1.001	49.26	0.846	965.476	1.071	79.99	0.87	#N/A	#N/A	38946.7	0.998
MatA_30_e3	YDR323C	PEP7	1.378	44.6022	1.088	61.68	1.06	909.096	1.008	99.43	1.081	#N/A	#N/A	39137.2	1.002
MatA_26_e11	YFR041C	ERJ5	1.378	41.6297	1.015	54.47	0.936	917.232	1.017	86.62	0.942	#N/A	#N/A	38995.8	0.999
MatA_29_f6	YKR047W		1.377	41.6297	1.015	45.12	0.775	859.029	0.953	108.237	1.177	#N/A	#N/A	39537.6	1.013
MatA_25_e9	YPR115W	RGC1	1.377	41.6297	1.015	53.19	0.914	859.483	0.953	91.88	0.999	#N/A	#N/A	39830	1.02
MatA_6_h5	YOR080W	DIA2	1.377	73.1982	1.785	47.45	0.815	1560.5	1.731	#N/A	#N/A	#N/A	#N/A	42821.4	1.097
MatA_42_b6	YBR033W	EDS1	1.377	41.0516	1.001	46.06	0.791	854.176	0.947	92.69	1.008	#N/A	#N/A	39070.3	1.001
MatA_22_a1	YLR353W	BUD8	1.377	39.6296	0.967	48.96	0.841	854.432	0.948	86.49	0.94	#N/A	#N/A	38925.7	0.997
MatA_70_a12	YLR399C	BDF1	1.376	69.0481	1.684	#N/A	#N/A	1225.22	1.359	#N/A	#N/A	#N/A	#N/A	39255.4	1.005
MatA_38_h10	YDR022C	ATG31	1.376	38.7924	0.946	57.8	0.993	856.798	0.95	92.11	1.002	#N/A	#N/A	39096.9	1.001
MatA_2_e11	YLR067C	PET309	1.375	41.0516	1.001	#N/A	#N/A	916.214	1.016	#N/A	#N/A	#N/A	#N/A	38895.4	0.996
MatA_2_e9	YLR064W	PER33	1.375	41.6297	1.015	51.94	0.892	1024.17	1.136	93.995	1.022	#N/A	#N/A	39191.7	1.004
MatA_22_d7	YLR414C	PUN1	1.375	49.647	1.211	39.18	0.673	1064.33	1.18	97.05	1.055	#N/A	#N/A	40090.8	1.027
MatA_34_d7	YML117W	NAB6	1.375	38.2408	0.933	70.14	1.205	1013.37	1.124	105.27	1.145	#N/A	#N/A	38685.8	0.991
MatA_14_c11	YGR200C	ELP2	1.375	44.6022	1.088	53.91	0.926	882.639	0.979	86.87	0.945	#N/A	#N/A	38854.1	0.995
MatA_1_g12	YLL020C		1.373	42.5071	1.037	48.58	0.835	1050.41	1.165	96.49	1.049	#N/A	#N/A	40739.3	1.044
MatA_1_g7	YLL014W	EMC6	1.373	41.0516	1.001	52.51	0.902	960.971	1.066	95.615	1.04	#N/A	#N/A	39077.4	1.001
MatA_30_e1	YDR321W	ASP1	1.373	41.0516	1.001	56.93	0.978	931.021	1.033	87.36	0.95	#N/A	#N/A	38989.9	0.999
MatA_13_h1	YGR139W		1.372	39.6296	0.967	53.53	0.92	888.248	0.985	89.63	0.975	#N/A	#N/A	38975.8	0.998
MatA_30_a8	YDR269C		1.372	37.4233	0.913	43.88	0.754	913.317	1.013	94.49	1.027	#N/A	#N/A	38736.9	0.992
MatA_30_e10	YDR336W	YDR336W	1.372	45.2132	1.103	54.85	0.942	919.239	1.02	90.19	0.981	#N/A	#N/A	39361.3	1.008
MatA_26_f10	YFR056C		1.372	40.1944	0.98	44.69	0.768	973.245	1.079	85.45	0.929	#N/A	#N/A	38664.3	0.99
MatA_25_c8	YPL025C		1.371	40.1944	0.98	55.76	0.958	867.053	0.962	93.8	1.02	#N/A	#N/A	39148.3	1.003
MatA_25_h7	YPR156C	TPO3	1.371	#N/A	#N/A	48.99	0.842	813.831	0.903	90.09	0.98	#N/A	#N/A	#N/A	#N/A
MatA_27_h1	YGL015C	YGL015C	1.371	42.5071	1.037	51.16	0.879	835.328	0.926	88.5667	0.963	#N/A	#N/A	39666.6	1.016
MatA_36_f1	YJR092W	BUD4	1.37	43.9967	1.073	50.83	0.873	864.468	0.959	90.75	0.987	#N/A	#N/A	39095	1.001
MatA_24_g9	YPL086C	ELP3	1.369	46.765	1.141	58.16	0.999	872.882	0.968	92.52	1.006	#N/A	#N/A	38354	0.982
MatA_25_f7	YPR126C		1.368	48.3519	1.179	52.2	0.897	984.283	1.092	93.66	1.018	#N/A	#N/A	39097.7	1.001
MatA_42_b1	YBR027C		1.367	39.6296	0.967	57.02	0.98	837.516	0.929	123.03	1.338	#N/A	#N/A	39427	1.01
MatA_13_a1	YEL067C	YEL067C	1.366	41.0516	1.001	51.3	0.881	911.851	1.011	71.92	0.782	#N/A	#N/A	38990.9	0.999
MatA_49_f12	YER140W	YER140W	1.366	41.0516	1.001	46.7	0.802	918.521	1.019	92.03	1.001	#N/A	#N/A	39041.6	1
MatA_35_f8	YJL100W	LSB6	1.366	41.0516	1.001	53.02	0.911	815.088	0.904	91.46	0.995	#N/A	#N/A	38430.1	0.984
MatA_30_e11	YDR337W	MRPS28	1.366	35.3006	0.861	37.21	0.639	949.96	1.054	#N/A	#N/A	#N/A	#N/A	39108.4	1.002
MatA_30_e8	YDR334W	SWR1	1.366	41.0516	1.001	53.09	0.912	1078.75	1.196	98.55	1.072	#N/A	#N/A	38789.9	0.994
MatA_22_b8	YLR380W	CSR1	1.365	41.6297	1.015	44.94	0.772	961.154	1.066	78.39	0.852	#N/A	#N/A	39007.2	0.999
MatA_38_b6	YJR133W	XPT1	1.364	41.6297	1.015	52.48	0.902	864.434	0.959	88.4867	0.962	#N/A	#N/A	39152.2	1.003
MatA_46_b4	YOR179C	SYC1	1.364	42.5071	1.037	#N/A	#N/A	919.654	1.02	#N/A	#N/A	#N/A	#N/A	38608.8	0.989
MatA_7_h11	YOL017W	ESC8	1.364	41.6297	1.015	50.87	0.874	871.752	0.967	90.26	0.981	#N/A	#N/A	39125.8	1.002
MatA_40_d8	YDL125C	HNT1	1.363	46.1401	1.125	55.94	0.961	992.404	1.101	97.07	1.056	#N/A	#N/A	40370.2	1.034
MatA_36_a8	YJL047C	RTT101	1.363	45.2132	1.103	58.89	1.012	932.739	1.035	120.02	1.305	#N/A	#N/A	40768.7	1.044
MatA_30_e5	YDR330W	UBX5	1.363	42.5071	1.037	57.01	0.98	909.961	1.009	91.38	0.994	#N/A	#N/A	38693.7	0.991
MatA_1_e9	YAR020C	PAU7	1.362	38.7924	0.946	53.88	0.926	867.96	0.963	98.59	1.072	#N/A	#N/A	39052.7	1
MatA_38_b2	YJR124C	YJR124C	1.361	40.1944	0.98	51.87	0.891	971.66	1.078	97.13	1.056	#N/A	#N/A	39153	1.003
MatA_25_g1	YPR132W	RPS23B	1.361	#N/A	#N/A	42.6	0.732	867.523	0.962	74.45	0.81	#N/A	#N/A	#N/A	#N/A
MatA_13_d6	YER056C-A	RPL34A	1.36	38.7924	0.946	52.1	0.895	959.8	1.065	92.92	1.01	#N/A	#N/A	39377.1	1.009
MatA_34_g11	YMR133W	REC114	1.36	31.5396	0.769	51.94	0.892	797.804	0.885	80.83	0.879	#N/A	#N/A	38895.2	0.996
MatA_19_b6	YGR045C		1.359	42.5071	1.037	55.3	0.95	953.911	1.058	87.6233	0.953	#N/A	#N/A	39526.2	1.012
MatA_37_f12	YCL076W		1.359	41.0516	1.001	50.57	0.869	921.029	1.022	92.55	1.006	#N/A	#N/A	39326.6	1.007
MatA_25_a3	YPL064C	CWC27	1.358	39.6296	0.967	53.6	0.921	871.088	0.966	86.61	0.942	#N/A	#N/A	39056.9	1
MatA_25_d3	YPL014W	YPL014W	1.358	41.6297	1.015	46.73	0.803	956.406	1.061	92.61	1.007	#N/A	#N/A	39192.4	1.004
MatA_18_d5	YKL113C	RAD27	1.357	#N/A	#N/A	61.34	1.054	1268.1	1.406	122.003	1.327	#N/A	#N/A	#N/A	#N/A
MatA_49_h11	YER173W	RAD24	1.355	41.6297	1.015	50.04	0.86	945.872	1.049	94.62	1.029	#N/A	#N/A	38453.3	0.985
MatA_31_a6	YIL087C	AIM19	1.355	40.1944	0.98	47.36	0.814	856.949	0.95	88.68	0.964	#N/A	#N/A	38753.7	0.993
MatA_44_b11	YGR092W	DBF2	1.354	#N/A	#N/A	60.63	1.042	983.662	1.091	#N/A	#N/A	#N/A	#N/A	#N/A	#N/A
MatA_30_a12	YDR273W	DON1	1.354	42.5071	1.037	58.74	1.009	954.348	1.058	93.02	1.011	#N/A	#N/A	39115	1.002
MatA_30_a9	YDR270W	CCC2	1.354	38.2408	0.933	56.12	0.964	911.879	1.011	89.8433	0.977	#N/A	#N/A	38720.5	0.992
MatA_25_f10	YPR129W	SCD6	1.354	40.1944	0.98	47.43	0.815	942.898	1.046	88.44	0.962	#N/A	#N/A	38995.1	0.999
MatA_48_e9	YDR505C	PSP1	1.353	43.0989	1.051	55.16	0.948	1370.5	1.52	94.49	1.027	#N/A	#N/A	39551.4	1.013
MatA_12_a9	YDR389W	SAC7	1.353	#N/A	#N/A	43.7	0.751	949.783	1.053	85.93	0.934	#N/A	#N/A	39076	1.001
MatA_15_g10	YHR158C	KEL1	1.352	36.0869	0.88	39.15	0.673	898.5	0.997	91.11	0.991	#N/A	#N/A	41525.2	1.064
MatA_10_f11	YBR250W	SPO23	1.352	41.0516	1.001	49.16	0.845	924.673	1.026	92.1	1.001	#N/A	#N/A	38978.1	0.998
MatA_25_c5	YPL030W	TRM44	1.351	40.1944	0.98	52.34	0.899	927.126	1.028	87.67	0.953	#N/A	#N/A	38709.1	0.991
MatA_42_c3	YBR045C	GIP1	1.351	41.6297	1.015	54.95	0.944	910.137	1.009	93.85	1.021	#N/A	#N/A	39203.6	1.004
MatA_9_d8	YPL171C	OYE3	1.351	43.0989	1.051	52.44	0.901	952.685	1.057	93.305	1.015	#N/A	#N/A	39399.2	1.009
MatA_3_a9	YML089C		1.35	41.0516	1.001	46.83	0.805	869.957	0.965	94.012	1.022	#N/A	#N/A	39027.4	1
MatA_38_a2	YJR104C	SOD1	1.349	43.0989	1.051	#N/A	#N/A	947.845	1.051	#N/A	#N/A	#N/A	#N/A	39321.6	1.007
MatA_38_c4	YKL005C	BYE1	1.349	40.1944	0.98	52.04	0.894	866.372	0.961	88.75	0.965	#N/A	#N/A	39032.5	1
MatA_4_a2	YMR036C	MIH1	1.349	47.3955	1.156	59.15	1.016	941.509	1.044	98	1.066	#N/A	#N/A	40810	1.045
MatA_30_d9	YDR317W	HIM1	1.348	41.6297	1.015	70.61	1.213	919.527	1.02	92.62	1.007	#N/A	#N/A	39043.2	1
MatA_20_f10	YOR235W		1.347	40.1944	0.98	44.51	0.765	944.65	1.048	74.71	0.812	#N/A	#N/A	38850.3	0.995
MatA_24_e5	YGL262W	YGL262W	1.347	38.7924	0.946	48.22	0.829	837.774	0.929	83.43	0.907	#N/A	#N/A	38974.1	0.998
MatA_26_f8	YFR054C		1.346	39.6296	0.967	51.73	0.889	986.598	1.094	84.01	0.914	#N/A	#N/A	38819.2	0.994
MatA_34_h10	YPR027C	YPR027C	1.345	41.6297	1.015	48.42	0.832	937.451	1.04	100.29	1.091	#N/A	#N/A	38942.5	0.997
MatA_25_f9	YPR128C	ANT1	1.345	38.7924	0.946	52.61	0.904	916.44	1.016	88.77	0.965	#N/A	#N/A	39209.4	1.004
MatA_38_f7	YDL232W	OST4	1.344	#N/A	#N/A	49.78	0.855	841.556	0.933	86.0367	0.936	#N/A	#N/A	#N/A	#N/A
MatA_38_g7	YDR003W	RCR2	1.344	39.6296	0.967	46.8	0.804	880.871	0.977	86.9233	0.945	#N/A	#N/A	39020	0.999
MatA_18_e2	YKL124W	SSH4	1.343	39.6296	0.967	48.8	0.838	938.361	1.041	91.08	0.99	#N/A	#N/A	39212.1	1.004
MatA_34_b12	YML095C	RAD10	1.343	41.0516	1.001	58.93	1.013	899.777	0.998	98.18	1.068	#N/A	#N/A	39413.8	1.01
MatA_34_h9	YPR020W	ATP20	1.343	41.0516	1.001	50.77	0.872	943.464	1.046	99.68	1.084	#N/A	#N/A	38775.9	0.993
MatA_13_b6	YER020W	GPA2	1.343	36.0869	0.88	55.02	0.945	889.958	0.987	64.75	0.704	#N/A	#N/A	38149.3	0.977
MatA_26_c10	YCR102C	YCR102C	1.343	41.0516	1.001	65.34	1.123	867.384	0.962	86.48	0.94	#N/A	#N/A	38910.1	0.997
MatA_26_e12	YFR043C	IRC6	1.343	39.6296	0.967	52	0.893	864.026	0.958	84.6	0.92	#N/A	#N/A	38828	0.995
MatA_34_d1	YML106W	URA5	1.343	38.2408	0.933	48.22	0.829	902.013	1	95.3	1.036	#N/A	#N/A	38639.5	0.99
MatA_21_h5	YLR342W	FKS1	1.343	40.1944	0.98	#N/A	#N/A	896.246	0.994	#N/A	#N/A	#N/A	#N/A	38561.1	0.988
MatA_30_a7	YDR266C	HEL2	1.342	43.0989	1.051	52.89	0.909	915.123	1.015	87.69	0.954	#N/A	#N/A	38998.2	0.999
MatA_24_b2	YGL216W	KIP3	1.342	39.6296	0.967	48.71	0.837	889.386	0.986	88.22	0.959	48.05	0.967	38921.7	0.997
MatA_1_g8	YLL015W	BPT1	1.341	40.1944	0.98	52.95	0.91	941.639	1.044	99.19	1.079	#N/A	#N/A	39092.6	1.001
MatA_17_a9	YLR169W		1.341	40.1944	0.98	65.17	1.12	1000.23	1.109	75.61	0.822	#N/A	#N/A	38719.2	0.992
MatA_42_a1	YBR014C	GRX7	1.341	39.6296	0.967	43.98	0.756	879.988	0.976	87.35	0.95	#N/A	#N/A	39583.1	1.014
MatA_2_e12	YLR068W	FYV7	1.34	36.6176	0.893	49.03	0.842	1025.18	1.137	76.2167	0.829	#N/A	#N/A	38154.9	0.977
MatA_26_c9	YCR101C	YCR101C	1.34	41.6297	1.015	53.19	0.914	877.337	0.973	87.57	0.952	#N/A	#N/A	38777.1	0.993
MatA_22_b6	YLR376C	PSY3	1.34	41.6297	1.015	49.42	0.849	920.554	1.021	86.69	0.943	#N/A	#N/A	39172.5	1.003
MatA_18_d12	YKL121W	DGR2	1.339	49.647	1.211	53.91	0.926	1004.6	1.114	102.83	1.118	#N/A	#N/A	40084.5	1.027
MatA_25_d9	YPL003W	ULA1	1.339	40.1944	0.98	51.67	0.888	891.885	0.989	94.55	1.028	#N/A	#N/A	38554.5	0.988
MatA_26_e10	YFR040W	SAP155	1.337	44.6022	1.088	56.86	0.977	886.932	0.984	93.52	1.017	#N/A	#N/A	38990.2	0.999
MatA_31_c3	YIL067C	YIL067C	1.336	39.6296	0.967	44.3	0.761	885.839	0.982	85.24	0.927	#N/A	#N/A	38701.7	0.991
MatA_37_b7	YLR444C		1.336	40.1944	0.98	47.4	0.814	842.179	0.934	#N/A	#N/A	#N/A	#N/A	39301.4	1.007
MatA_1_c2	YAL035W	FUN12	1.336	45.2132	1.103	67.77	1.164	1058.36	1.174	103.73	1.128	#N/A	#N/A	39005.8	0.999
MatA_2_f11	YLR083C	EMP70	1.336	43.9967	1.073	49.78	0.855	938.889	1.041	96.8433	1.053	#N/A	#N/A	39436.6	1.01
MatA_2_g11	YLR097C	HRT3	1.336	41.0516	1.001	52.04	0.894	883.478	0.98	95.94	1.043	#N/A	#N/A	38809.5	0.994
MatA_34_e3	YML124C	TUB3	1.336	36.6176	0.893	57.54	0.989	839.599	0.931	87.755	0.954	#N/A	#N/A	38811	0.994
MatA_70_a11	YGL223C	COG1	1.335	#N/A	#N/A	#N/A	#N/A	902.902	1.001	#N/A	#N/A	#N/A	#N/A	#N/A	#N/A
MatA_27_b4	YBL021C	HAP3	1.335	38.7924	0.946	#N/A	#N/A	763.45	0.847	#N/A	#N/A	#N/A	#N/A	37730.8	0.966
MatA_25_f3	YPR122W	AXL1	1.334	41.0516	1.001	56.04	0.963	952.075	1.056	92.26	1.003	#N/A	#N/A	38677.5	0.991
MatA_7_b8	YOR302W	YOR302W	1.334	42.5071	1.037	50.87	0.874	831.145	0.922	95.93	1.043	#N/A	#N/A	38767.6	0.993
MatA_10_c8	YBR204C	LDH1	1.334	40.1944	0.98	50.5	0.868	892.346	0.99	98.85	1.075	#N/A	#N/A	38854.7	0.995
MatA_10_d9	YBR218C	PYC2	1.334	37.4233	0.913	48.06	0.826	816.605	0.906	96.77	1.052	#N/A	#N/A	39086.5	1.001
MatA_19_c2	YGR057C	LST7	1.333	50.3031	1.227	52.14	0.896	948.446	1.052	99.1175	1.078	#N/A	#N/A	39709.3	1.017
MatA_20_e12	YOR223W	YOR223W	1.333	45.2132	1.103	47.9	0.823	933.316	1.035	91.68	0.997	#N/A	#N/A	39646.3	1.016
MatA_34_b8	YML071C	COG8	1.333	#N/A	#N/A	49.46	0.85	910.241	1.01	91.1	0.991	#N/A	#N/A	#N/A	#N/A
MatA_32_c11	YIR042C	YIR042C	1.333	43.9967	1.073	63.24	1.087	887.656	0.985	88.18	0.959	#N/A	#N/A	39114.1	1.002
MatA_23_b9	YLR320W	MMS22	1.332	57.5446	1.404	99.6	1.711	857.481	0.951	#N/A	#N/A	#N/A	#N/A	45103.4	1.155
MatA_17_e9	YKL002W	DID4	1.332	43.9967	1.073	49.75	0.855	957.413	1.062	105.05	1.142	59.73	1.202	39277.4	1.006
MatA_6_a7	YNL269W	BSC4	1.332	40.1944	0.98	42.51	0.73	993.787	1.102	91.02	0.99	#N/A	#N/A	39077.2	1.001
MatA_35_c8	YPR075C	OPY2	1.331	42.5071	1.037	51.94	0.892	911.452	1.011	92.88	1.01	#N/A	#N/A	38966.1	0.998
MatA_20_a4	YOR141C	ARP8	1.33	#N/A	#N/A	46.94	0.807	1404.25	1.557	100.2	1.09	#N/A	#N/A	#N/A	#N/A
MatA_38_b9	YJR140C	HIR3	1.33	44.6022	1.088	52.24	0.898	903.541	1.002	88.74	0.965	#N/A	#N/A	39123.7	1.002
MatA_12_b9	YDR406W	PDR15	1.33	39.6296	0.967	49.81	0.856	912.835	1.012	91.87	0.999	#N/A	#N/A	38938.3	0.997
MatA_13_d7	YER057C	HMF1	1.329	39.6296	0.967	52.41	0.901	1022.29	1.134	94.24	1.025	#N/A	#N/A	40801	1.045
MatA_37_e9	YNR066C	YNR066C	1.329	41.6297	1.015	55.13	0.947	842.862	0.935	91.69	0.997	#N/A	#N/A	38849.4	0.995
MatA_42_a6	YBR020W	GAL1	1.328	39.6296	0.967	43.42	0.746	883.202	0.98	90.1	0.98	#N/A	#N/A	39570.2	1.014
MatA_25_c3	YPL033C	SRL4	1.328	39.6296	0.967	56.47	0.97	903.158	1.002	92.05	1.001	#N/A	#N/A	39453.2	1.011
MatA_18_f11	YKL150W	MCR1	1.327	40.1944	0.98	48.54	0.834	862.733	0.957	92.625	1.007	#N/A	#N/A	39000.6	0.999
MatA_21_d1	YJL178C	ATG27	1.327	41.6297	1.015	57.99	0.996	905.917	1.005	94.07	1.023	#N/A	#N/A	39060.8	1.001
MatA_19_a6	YGR027C	RPS25A	1.327	43.0989	1.051	78.62	1.351	1049.55	1.164	82.2425	0.894	#N/A	#N/A	38239.9	0.979
MatA_30_c3	YDR291W	HRQ1	1.326	41.0516	1.001	58.67	1.008	956.224	1.061	84.93	0.924	#N/A	#N/A	38882.8	0.996
MatA_35_h9	YJL060W	BNA3	1.326	42.5071	1.037	50.93	0.875	829.375	0.92	95.81	1.042	#N/A	#N/A	38585.9	0.988
MatA_9_e3	YPL163C	SVS1	1.325	43.0989	1.051	53.64	0.922	853.836	0.947	101.21	1.101	#N/A	#N/A	39452.8	1.011
MatA_49_b12	YGL159W	YGL159W	1.325	40.1944	0.98	47.9	0.823	869.222	0.964	92.795	1.009	#N/A	#N/A	39317	1.007
MatA_20_h9	YOR283W	YOR283W	1.325	41.0516	1.001	50.14	0.862	883.827	0.98	86.3	0.938	#N/A	#N/A	38434.8	0.984
MatA_49_c2	YGL161C	YIP5	1.325	41.0516	1.001	46.11	0.792	859.9	0.954	93.06	1.012	#N/A	#N/A	39006.5	0.999
MatA_25_c2	YPL035C		1.325	41.0516	1.001	56.15	0.965	803.382	0.891	91.54	0.995	#N/A	#N/A	38645.9	0.99
MatA_25_d6	YPL008W	CHL1	1.325	48.3519	1.179	65.67	1.128	968.082	1.074	119.56	1.3	#N/A	#N/A	40307.2	1.032
MatA_18_e12	YKL135C	APL2	1.324	38.2408	0.933	52.71	0.906	890.094	0.987	89.32	0.971	#N/A	#N/A	39070.2	1.001
MatA_50_a2	YER176W	ECM32	1.323	41.6297	1.015	49.03	0.842	923.564	1.024	95.39	1.037	#N/A	#N/A	38970.4	0.998
MatA_2_d9	YLR048W	RPS0B	1.322	40.1944	0.98	50.9	0.875	968.214	1.074	82.8375	0.901	#N/A	#N/A	39292.3	1.006
MatA_30_g8	YIL036W	CST6	1.321	46.1401	1.125	57.73	0.992	872.318	0.967	89.66	0.975	#N/A	#N/A	39114.7	1.002
MatA_34_a10	YNL279W	PRM1	1.321	40.1944	0.98	59.73	1.026	913.912	1.014	93.84	1.02	#N/A	#N/A	38492.6	0.986
MatA_18_d11	YKL120W	OAC1	1.321	39.6296	0.967	47.27	0.812	906.317	1.005	90.34	0.982	#N/A	#N/A	39425.9	1.01
MatA_35_a12	YPR049C	ATG11	1.321	53.3272	1.301	53.57	0.92	988.172	1.096	104.2	1.133	#N/A	#N/A	39604.8	1.014
MatA_26_b9	YPR198W	SGE1	1.321	37.4233	0.913	46.63	0.801	890.596	0.988	89.33	0.971	#N/A	#N/A	38561.3	0.988
MatA_26_e9	YFR038W	IRC5	1.321	44.6022	1.088	52.24	0.898	890.898	0.988	87.11	0.947	56.7	1.141	39213.8	1.004
MatA_23_b2	YLR311C		1.32	41.0516	1.001	47.52	0.816	884.292	0.981	90.32	0.982	#N/A	#N/A	38968	0.998
MatA_8_d6	YOL064C	MET22	1.32	45.2132	1.103	45.71	0.785	990.62	1.099	101.23	1.101	#N/A	#N/A	39901.8	1.022
MatA_18_c5	YKL096W	CWP1	1.32	38.7924	0.946	49.91	0.858	888.633	0.986	92.52	1.006	#N/A	#N/A	39137.8	1.002
MatA_18_d1	YKL106W	AAT1	1.32	38.2408	0.933	46.95	0.807	840.63	0.932	87.8967	0.956	#N/A	#N/A	38966.3	0.998
MatA_37_d4	YMR174C	PAI3	1.319	40.1944	0.98	45.95	0.79	908.103	1.007	97.78	1.063	#N/A	#N/A	39204.9	1.004
MatA_49_f2	YER124C	DSE1	1.317	43.9967	1.073	50.7	0.871	850.917	0.944	97.06	1.055	#N/A	#N/A	39149.1	1.003
MatA_30_g9	YIL037C	PRM2	1.315	42.5071	1.037	58.63	1.007	878.683	0.975	89.7	0.975	#N/A	#N/A	39473.5	1.011
MatA_46_d3	YKR096W	ESL2	1.315	39.6296	0.967	45.06	0.774	898.517	0.997	94.36	1.026	#N/A	#N/A	39326.7	1.007
MatA_18_a10	YKL072W	STB6	1.315	41.0516	1.001	63.85	1.097	942.527	1.045	97.03	1.055	#N/A	#N/A	38848.5	0.995
MatA_34_f5	YMR109W	MYO5	1.315	41.0516	1.001	46.42	0.798	921.336	1.022	81.2	0.883	#N/A	#N/A	38141.4	0.977
MatA_23_g5	YDR221W	GTB1	1.315	41.0516	1.001	48.35	0.831	916.974	1.017	84.45	0.918	#N/A	#N/A	39819.2	1.02
MatA_23_h4	YDR234W	LYS4	1.315	43.0989	1.051	#N/A	#N/A	899.03	0.997	#N/A	#N/A	#N/A	#N/A	39187.9	1.004
MatA_26_h11	YGR249W	MGA1	1.314	40.1944	0.98	53.36	0.917	994.7	1.103	84.65	0.92	#N/A	#N/A	38956.4	0.998
MatA_34_e12	YMR102C	YMR102C	1.314	39.6296	0.967	45.74	0.786	853.29	0.946	80.27	0.873	#N/A	#N/A	38893.6	0.996
MatA_17_b12	YLR184W		1.314	33.7622	0.823	47.94	0.824	788.764	0.875	73.35	0.798	#N/A	#N/A	37562.5	0.962
MatA_19_e7	YGR105W	VMA21	1.313	41.0516	1.001	62.66	1.077	1034.43	1.147	88.05	0.957	#N/A	#N/A	38231	0.979
MatA_35_f4	YJL108C	PRM10	1.312	40.1944	0.98	49.78	0.855	911.695	1.011	93.58	1.018	#N/A	#N/A	38241.4	0.98
MatA_22_b3	YLR373C	VID22	1.312	41.6297	1.015	49.45	0.85	929.459	1.031	91.715	0.997	#N/A	#N/A	38591.4	0.988
MatA_24_c6	YGL234W	ADE5,7	1.311	38.7924	0.946	#N/A	#N/A	938.045	1.04	#N/A	#N/A	#N/A	#N/A	38729.6	0.992
MatA_26_c8	YCR100C	YCR100C	1.311	41.6297	1.015	54.92	0.944	886.789	0.984	85.14	0.926	#N/A	#N/A	39222.8	1.005
MatA_26_g12	YGR234W	YHB1	1.311	41.0516	1.001	50.8	0.873	901.822	1	89.2067	0.97	#N/A	#N/A	39007.3	0.999
MatA_35_d7	YPR095C	SYT1	1.311	43.9967	1.073	62.32	1.071	869.556	0.964	95.83	1.042	#N/A	#N/A	38498.3	0.986
MatA_1_d8	YAL011W	SWC3	1.309	38.7924	0.946	49.81	0.856	880.649	0.977	93.19	1.013	#N/A	#N/A	39435.8	1.01
MatA_9_h12	YPL101W	ELP4	1.309	46.765	1.141	53.16	0.913	928.056	1.029	95.2867	1.036	#N/A	#N/A	38719.4	0.992
MatA_17_f11	YKL026C	GPX1	1.309	38.7924	0.946	48.22	0.829	922.027	1.023	91.39	0.994	#N/A	#N/A	39077.2	1.001
MatA_23_c5	YDR152W	GIR2	1.309	40.1944	0.98	54.95	0.944	911.149	1.011	74.98	0.815	#N/A	#N/A	39238.1	1.005
MatA_26_d12	YER144C	UBP5	1.308	38.7924	0.946	53.46	0.919	904.051	1.003	85.71	0.932	#N/A	#N/A	39068.6	1.001
MatA_26_g10	YGR232W	NAS6	1.308	41.0516	1.001	57.54	0.989	1038.75	1.152	87.27	0.949	#N/A	#N/A	38818.6	0.994
MatA_48_e7	YDR503C	LPP1	1.308	40.1944	0.98	50.11	0.861	825.009	0.915	95.3	1.036	#N/A	#N/A	39229.9	1.005
MatA_8_b4	YOL037C		1.307	#N/A	#N/A	45.8	0.787	882.713	0.979	87.4	0.95	#N/A	#N/A	#N/A	#N/A
MatA_38_d8	YDL199C	YDL199C	1.307	40.1944	0.98	50.04	0.86	873.018	0.968	93.63	1.018	#N/A	#N/A	39759.9	1.018
MatA_2_c12	YLR024C	UBR2	1.307	38.7924	0.946	59.51	1.023	934.447	1.036	89.79	0.976	#N/A	#N/A	38713.5	0.992
MatA_9_g7	YPL119C	DBP1	1.307	43.0989	1.051	50.44	0.867	923.444	1.024	97.57	1.061	#N/A	#N/A	39021.6	1
MatA_22_e2	YLR231C	BNA5	1.306	#N/A	#N/A	48.87	0.84	883.851	0.98	83.195	0.905	#N/A	#N/A	#N/A	#N/A
MatA_10_f7	YBR245C	ISW1	1.305	40.1944	0.98	50.97	0.876	940.879	1.044	97.25	1.057	#N/A	#N/A	38947.3	0.998
MatA_3_g6	YMR016C	SOK2	1.305	46.765	1.141	50.9	0.875	1020.8	1.132	101.11	1.099	#N/A	#N/A	38806.5	0.994
MatA_25_e4	YPR005C	HAL1	1.305	41.0516	1.001	48.35	0.831	862	0.956	94.24	1.025	#N/A	#N/A	38908.6	0.997
MatA_17_g11	YKL044W	YKL044W	1.305	40.1944	0.98	61.7	1.06	855.119	0.948	90.94	0.989	#N/A	#N/A	39782.5	1.019
MatA_12_d12	YEL007W	MIT1	1.304	47.3955	1.156	57.14	0.982	1078.53	1.196	91.73	0.997	#N/A	#N/A	39507.7	1.012
MatA_20_c9	YOR188W	MSB1	1.303	41.0516	1.001	41.53	0.714	857.276	0.951	89.54	0.974	#N/A	#N/A	38616	0.989
MatA_49_b5	YGL151W	NUT1	1.302	35.3006	0.861	52.95	0.91	817.253	0.906	85.43	0.929	#N/A	#N/A	38726.1	0.992
MatA_21_c4	YJL188C		1.302	#N/A	#N/A	45.18	0.776	812.763	0.901	72.9133	0.793	#N/A	#N/A	#N/A	#N/A
MatA_13_f4	YER080W	AIM9	1.302	39.6296	0.967	49.94	0.858	945.037	1.048	89.93	0.978	#N/A	#N/A	39361.1	1.008
MatA_13_f5	YER081W	SER3	1.302	40.1944	0.98	52.88	0.909	886.222	0.983	93.21	1.014	#N/A	#N/A	38959	0.998
MatA_50_b6	YMR055C	BUB2	1.302	41.6297	1.015	57.36	0.986	860.254	0.954	98.25	1.068	#N/A	#N/A	38840.6	0.995
MatA_22_a12	YLR368W	MDM30	1.301	38.2408	0.933	46.26	0.795	1069.01	1.186	87.845	0.955	#N/A	#N/A	39085.7	1.001
MatA_26_d9	YDR541C	YDR541C	1.301	40.1944	0.98	56.72	0.975	861.274	0.955	87.37	0.95	#N/A	#N/A	38724.7	0.992
MatA_35_g2	YJL092W	SRS2	1.301	41.6297	1.015	56.93	0.978	912.015	1.012	108.26	1.177	#N/A	#N/A	39220.5	1.005
MatA_42_g11	YNL064C	YDJ1	1.3	#N/A	#N/A	48.75	0.838	937.163	1.039	#N/A	#N/A	#N/A	#N/A	#N/A	#N/A
MatA_18_a11	YKL073W	LHS1	1.3	44.6022	1.088	64.08	1.101	946.923	1.05	140.09	1.523	#N/A	#N/A	38847.4	0.995
MatA_40_f12	YDL171C	GLT1	1.298	38.2408	0.933	55.13	0.947	886.686	0.983	90.2125	0.981	#N/A	#N/A	39061.3	1.001
MatA_35_g7	YJL082W	IML2	1.298	40.1944	0.98	50.77	0.872	863.98	0.958	89.53	0.974	#N/A	#N/A	38525.6	0.987
MatA_10_a5	YPL097W	MSY1	1.297	39.6296	0.967	#N/A	#N/A	946.047	1.049	#N/A	#N/A	#N/A	#N/A	38882.8	0.996
MatA_13_e5	YER067C-A		1.297	38.7924	0.946	47.78	0.821	885.529	0.982	94.15	1.024	#N/A	#N/A	39532.1	1.013
MatA_13_h3	YGR141W	VPS62	1.297	42.5071	1.037	57.08	0.981	878.862	0.975	90.42	0.983	#N/A	#N/A	38991.9	0.999
MatA_38_e3	YDL211C	YDL211C	1.297	41.6297	1.015	60.63	1.042	937.676	1.04	95.24	1.036	#N/A	#N/A	39768	1.019
MatA_35_f6	YJL106W	IME2	1.296	40.1944	0.98	46.73	0.803	881.314	0.977	91.39	0.994	#N/A	#N/A	39832.7	1.02
MatA_48_d7	YDR486C	VPS60	1.296	43.0989	1.051	60.44	1.038	921.792	1.022	92	1	#N/A	#N/A	39817.6	1.02
MatA_15_d11	YHR111W	UBA4	1.296	47.3955	1.156	66.52	1.143	988.881	1.097	94.315	1.026	#N/A	#N/A	38761.4	0.993
MatA_1_g9	YLL016W	SDC25	1.295	41.0516	1.001	30.56	0.525	993.104	1.101	98.595	1.072	#N/A	#N/A	38999.3	0.999
MatA_30_d5	YDR313C	PIB1	1.295	43.0989	1.051	54.95	0.944	879.832	0.976	83.75	0.911	#N/A	#N/A	38923.1	0.997
MatA_15_a1	YHR031C	RRM3	1.295	47.3955	1.156	64.82	1.114	1378.84	1.529	#N/A	#N/A	#N/A	#N/A	40766.8	1.044
MatA_36_c11	YHR041C	SRB2	1.295	44.6022	1.088	54.19	0.931	913.368	1.013	119.81	1.303	#N/A	#N/A	40916.1	1.048
MatA_34_g9	YMR130W	YMR130W	1.294	40.1944	0.98	51.13	0.879	790.707	0.877	79.22	0.861	#N/A	#N/A	38842.1	0.995
MatA_34_b4	YOR317W	FAA1	1.293	39.6296	0.967	57.98	0.996	876.975	0.973	93.08	1.012	#N/A	#N/A	39277.8	1.006
MatA_37_a11	YLR433C	CNA1	1.293	40.1944	0.98	46.11	0.792	956.308	1.061	88.75	0.965	#N/A	#N/A	40190.5	1.029
MatA_23_a10	YLR306W	UBC12	1.293	42.5071	1.037	49.55	0.851	855.6	0.949	98.52	1.071	#N/A	#N/A	39484.7	1.011
MatA_50_a4	YER178W	PDA1	1.293	40.1944	0.98	47.65	0.819	899.61	0.998	95.04	1.033	#N/A	#N/A	38923	0.997
MatA_39_a7	YDR032C	PST2	1.292	41.6297	1.015	56.22	0.966	911.791	1.011	94.12	1.023	#N/A	#N/A	38935.1	0.997
MatA_34_e8	YMR096W	SNZ1	1.292	39.6296	0.967	59.93	1.03	894.884	0.993	79.95	0.869	#N/A	#N/A	38758	0.993
MatA_26_d7	YDR539W	FDC1	1.292	40.1944	0.98	49.03	0.842	871.953	0.967	80.99	0.881	#N/A	#N/A	39022.1	1
MatA_25_e3	YPR004C	AIM45	1.291	39.6296	0.967	56.63	0.973	840.577	0.932	92.21	1.003	#N/A	#N/A	38559.7	0.988
MatA_39_c12	YBR298C	MAL31	1.29	48.9966	1.195	65.73	1.129	1044.19	1.158	92.87	1.01	#N/A	#N/A	38988.6	0.999
MatA_6_e8	YOR039W	CKB2	1.29	39.6296	0.967	54.31	0.933	986.769	1.094	98.18	1.068	#N/A	#N/A	38738	0.992
MatA_16_f6	YCR009C	RVS161	1.289	55.4092	1.351	62.09	1.067	960.887	1.066	95.58	1.039	#N/A	#N/A	39163.8	1.003
MatA_46_b2	YHR005C	GPA1	1.289	46.765	1.141	45.61	0.784	921.877	1.022	#N/A	#N/A	#N/A	#N/A	39738.4	1.018
MatA_35_b3	YPR053C		1.289	41.6297	1.015	51.87	0.891	919.138	1.019	103.11	1.121	#N/A	#N/A	39241.8	1.005
MatA_20_g9	YOR248W		1.289	42.5071	1.037	49.48	0.85	937.966	1.04	93.53	1.017	#N/A	#N/A	38740	0.992
MatA_39_b8	YBR274W	CHK1	1.288	70.6888	1.724	50.63	0.87	840.902	0.933	90.62	0.985	55.33	1.113	38558	0.988
MatA_27_d11	YBL061C	SKT5	1.287	41.6297	1.015	48.26	0.829	746.181	0.828	78.74	0.856	#N/A	#N/A	39555.7	1.013
MatA_38_e11	YDL223C	HBT1	1.287	41.0516	1.001	48.77	0.838	891.624	0.989	88.18	0.959	#N/A	#N/A	39228.5	1.005
MatA_17_e12	YKL007W	CAP1	1.286	41.6297	1.015	51.63	0.887	944.667	1.048	88.32	0.96	#N/A	#N/A	38640.9	0.99
MatA_18_b5	YKL080W	VMA5	1.286	38.2408	0.933	37.19	0.639	1103.61	1.224	#N/A	#N/A	#N/A	#N/A	38327.8	0.982
MatA_38_d1	YOR300W		1.286	42.5071	1.037	54.74	0.941	898.552	0.997	88.61	0.964	#N/A	#N/A	39106	1.002
MatA_1_f11	YLL001W	DNM1	1.286	38.7924	0.946	48.93	0.841	940.151	1.043	91.7267	0.997	#N/A	#N/A	38846.2	0.995
MatA_10_a8	YPL092W	SSU1	1.285	43.0989	1.051	49.55	0.851	925.344	1.026	96.71	1.052	#N/A	#N/A	38869.2	0.996
MatA_26_f9	YFR055W	IRC7	1.285	40.1944	0.98	51.94	0.892	963.513	1.069	85.91	0.934	#N/A	#N/A	38960.9	0.998
MatA_30_h3	YIL044C	AGE2	1.285	39.6296	0.967	52.99	0.91	839.227	0.931	89.32	0.971	#N/A	#N/A	39007	0.999
MatA_15_h6	YHR177W	YHR177W	1.285	40.1944	0.98	50.4	0.866	929.045	1.03	95.1767	1.035	#N/A	#N/A	38973.6	0.998
MatA_48_h12	YGL127C	SOH1	1.285	38.2408	0.933	46.33	0.796	995.318	1.104	103.37	1.124	#N/A	#N/A	40400.3	1.035
MatA_10_d4	YBR213W	MET8	1.284	38.2408	0.933	48.9	0.84	827.63	0.918	97.3	1.058	#N/A	#N/A	39272.3	1.006
MatA_7_h3	YOL007C	CSI2	1.284	41.0516	1.001	49.91	0.858	888.199	0.985	90.76	0.987	#N/A	#N/A	38975.9	0.998
MatA_25_c10	YPL022W	RAD1	1.284	43.0989	1.051	54.5	0.936	1071.48	1.188	96.6	1.05	#N/A	#N/A	39241.4	1.005
MatA_38_f12	YDL238C	GUD1	1.283	42.5071	1.037	53.36	0.917	893.746	0.991	87.54	0.952	#N/A	#N/A	38996.7	0.999
MatA_18_b3	YKL077W	YKL077W	1.283	41.6297	1.015	52.27	0.898	939.438	1.042	94.81	1.031	#N/A	#N/A	38647.5	0.99
MatA_38_c12	YMR172W	HOT1	1.282	41.6297	1.015	54.4	0.935	934.855	1.037	94.06	1.023	#N/A	#N/A	38936.3	0.997
MatA_22_a7	YLR363C	NMD4	1.282	40.1944	0.98	48.42	0.832	913.248	1.013	94.1	1.023	#N/A	#N/A	39097.2	1.001
MatA_26_b10	YPR199C	ARR1	1.282	40.1944	0.98	51.2	0.88	931.401	1.033	89.35	0.972	#N/A	#N/A	38850.1	0.995
MatA_23_f5	YDR206W	EBS1	1.282	43.0989	1.051	49.94	0.858	893	0.99	90.07	0.979	#N/A	#N/A	39224.1	1.005
MatA_2_d11	YLR053C	YLR053C	1.282	39.6296	0.967	55.97	0.962	867.413	0.962	103.945	1.13	#N/A	#N/A	38823.6	0.994
MatA_50_e5	YER028C	MIG3	1.281	39.6296	0.967	50.17	0.862	848.339	0.941	70.36	0.765	47.31	0.952	38613.5	0.989
MatA_21_h3	YLR335W	NUP2	1.281	41.0516	1.001	63.76	1.096	973.089	1.079	91.2	0.992	#N/A	#N/A	39626.4	1.015
MatA_4_e10	YMR198W	CIK1	1.281	59.7343	1.457	64.9	1.115	1025.87	1.138	142.07	1.545	#N/A	#N/A	40717.5	1.043
MatA_15_f9	YHR139C	SPS100	1.28	39.6296	0.967	50.87	0.874	907.435	1.006	87.43	0.951	#N/A	#N/A	38657.1	0.99
MatA_38_c6	YLR146C	SPE4	1.28	39.6296	0.967	62.34	1.071	868.628	0.963	94.85	1.031	#N/A	#N/A	39009.8	0.999
MatA_49_g12	YER156C	YER156C	1.28	43.0989	1.051	#N/A	#N/A	953.215	1.057	#N/A	#N/A	#N/A	#N/A	38647.8	0.99
MatA_30_f10	YIL020C	HIS6	1.28	41.6297	1.015	59.99	1.031	876.225	0.972	95.13	1.034	#N/A	#N/A	38563.4	0.988
MatA_18_c6	YKL097C		1.279	38.2408	0.933	51.87	0.891	902.25	1.001	90.4	0.983	#N/A	#N/A	38936.3	0.997
MatA_1_g4	YLL010C	PSR1	1.279	42.5071	1.037	47.74	0.82	934.683	1.037	102.38	1.113	#N/A	#N/A	38701.1	0.991
MatA_26_b11	YPR200C	ARR2	1.279	39.6296	0.967	49.32	0.847	881.947	0.978	83.69	0.91	#N/A	#N/A	38530.2	0.987
MatA_48_d9	YDR490C	PKH1	1.279	39.6296	0.967	46.05	0.791	919.625	1.02	90.64	0.986	#N/A	#N/A	39209.1	1.004
MatA_31_a3	YIL079C	AIR1	1.279	41.0516	1.001	53.09	0.912	872.222	0.967	91.64	0.996	#N/A	#N/A	38946.7	0.998
MatA_44_a10	YDR445C		1.278	42.5071	1.037	47.36	0.814	868.147	0.963	93.8	1.02	#N/A	#N/A	39017	0.999
MatA_24_e2	YGL259W	YPS5	1.278	39.6296	0.967	48.8	0.838	949.217	1.053	87.445	0.951	#N/A	#N/A	38989.1	0.999
MatA_2_a11	YLL053C	YLL053C	1.278	42.5071	1.037	52.37	0.9	922.414	1.023	95.235	1.036	#N/A	#N/A	39180.7	1.004
MatA_48_g5	YDR532C	KRE28	1.278	#N/A	#N/A	#N/A	#N/A	1065.73	1.182	#N/A	#N/A	#N/A	#N/A	#N/A	#N/A
MatA_30_b10	YDR285W	ZIP1	1.277	41.0516	1.001	51.7	0.888	957.884	1.062	86.61	0.942	#N/A	#N/A	39522.4	1.012
MatA_18_d3	YKL109W	HAP4	1.276	34.5257	0.842	35.02	0.602	908.09	1.007	89.29	0.971	#N/A	#N/A	38684.5	0.991
MatA_18_e1	YKL123W		1.276	39.6296	0.967	47.3	0.813	1037.64	1.151	90.76	0.987	#N/A	#N/A	38869	0.996
MatA_46_b6	YDL115C	IWR1	1.276	41.0516	1.001	80.74	1.387	1105.93	1.227	#N/A	#N/A	#N/A	#N/A	40086.3	1.027
MatA_38_h7	YDR018C	YDR018C	1.275	38.7924	0.946	49.88	0.857	864.694	0.959	91.38	0.994	#N/A	#N/A	39198	1.004
MatA_49_e10	YER119C-A		1.275	#N/A	#N/A	50.27	0.864	916.667	1.017	99.06	1.077	#N/A	#N/A	#N/A	#N/A
MatA_30_h10	YIL065C	FIS1	1.274	41.0516	1.001	52.92	0.909	968.733	1.074	89.58	0.974	#N/A	#N/A	39449.3	1.01
MatA_9_g10	YPL115C	BEM3	1.273	39.6296	0.967	57.67	0.991	857.841	0.951	98.49	1.071	#N/A	#N/A	39389.9	1.009
MatA_49_e11	YER120W	SCS2	1.273	40.1944	0.98	48.71	0.837	948.914	1.052	100.08	1.088	#N/A	#N/A	40385.8	1.034
MatA_24_a6	YGL208W	SIP2	1.273	40.1944	0.98	45.61	0.784	894.231	0.992	85.42	0.929	#N/A	#N/A	39126.7	1.002
MatA_35_a10	YPR046W	MCM16	1.273	43.0989	1.051	50.73	0.872	934.894	1.037	111.13	1.208	#N/A	#N/A	39401.4	1.009
MatA_7_d6	YOR332W	VMA4	1.273	42.5071	1.037	41.37	0.711	1030.79	1.143	79.1875	0.861	#N/A	#N/A	38502.1	0.986
MatA_17_e11	YKL006W	RPL14A	1.273	45.2132	1.103	54.85	0.942	926.948	1.028	93.2	1.013	#N/A	#N/A	39134.1	1.002
MatA_18_d6	YKL114C	APN1	1.273	41.0516	1.001	82.32	1.414	916.814	1.017	#N/A	#N/A	#N/A	#N/A	38999.3	0.999
MatA_9_d5	YPL174C	NIP100	1.272	42.5071	1.037	61.26	1.053	867.697	0.962	98.4033	1.07	#N/A	#N/A	39130.3	1.002
MatA_48_c7	YDR469W	SDC1	1.272	46.1401	1.125	48.35	0.831	938.6	1.041	104.25	1.134	#N/A	#N/A	39421.4	1.01
MatA_49_b8	YGL154C	LYS5	1.271	40.1944	0.98	51.3	0.881	959.221	1.064	93.06	1.012	#N/A	#N/A	39055.3	1
MatA_38_b5	YJR131W	MNS1	1.271	39.6296	0.967	51.2	0.88	939.91	1.042	96.17	1.046	#N/A	#N/A	39150.4	1.003
MatA_39_e5	YCR049C		1.27	41.0516	1.001	59.15	1.016	948.279	1.052	91.46	0.995	#N/A	#N/A	39072.8	1.001
MatA_7_g1	YOR378W	YOR378W	1.27	41.0516	1.001	49.94	0.858	887.857	0.985	90.66	0.986	#N/A	#N/A	38987.9	0.999
MatA_42_b3	YBR030W	RKM3	1.269	39.6296	0.967	#N/A	#N/A	841.861	0.934	#N/A	#N/A	#N/A	#N/A	39045.6	1
MatA_26_d8	YDR540C	IRC4	1.269	42.5071	1.037	52.54	0.903	860.945	0.955	97.08	1.056	#N/A	#N/A	38832	0.995
MatA_48_b12	YDR458C	HEH2	1.269	41.0516	1.001	54.78	0.941	905.255	1.004	94.02	1.022	#N/A	#N/A	39102.3	1.002
MatA_48_e10	YDR506C	GMC1	1.269	41.0516	1.001	46.26	0.795	917.727	1.018	93.81	1.02	#N/A	#N/A	39013.2	0.999
MatA_46_g12	YBR105C	VID24	1.269	40.1944	0.98	47.36	0.814	873.713	0.969	90.15	0.98	59.4	1.195	38715.2	0.992
MatA_36_d1	YHR059W	FYV4	1.269	42.5071	1.037	63.89	1.098	877.303	0.973	#N/A	#N/A	#N/A	#N/A	38919.4	0.997
MatA_10_a9	YBR174C		1.268	44.6022	1.088	45.89	0.788	931.047	1.033	102.17	1.111	#N/A	#N/A	39241.7	1.005
MatA_30_b9	YDR284C	DPP1	1.268	41.6297	1.015	51	0.876	867.964	0.963	82.98	0.902	#N/A	#N/A	39232.3	1.005
MatA_13_a8	YER005W	YND1	1.268	42.5071	1.037	57.58	0.989	956.369	1.061	71.64	0.779	#N/A	#N/A	38743.3	0.992
MatA_34_a5	YMR318C	ADH6	1.268	39.6296	0.967	50.57	0.869	893.371	0.991	89.98	0.978	#N/A	#N/A	38979.3	0.998
MatA_34_d2	YML107C	PML39	1.268	36.6176	0.893	49.35	0.848	883.269	0.98	91.21	0.992	#N/A	#N/A	38750.5	0.993
MatA_50_a3	YER177W	BMH1	1.267	36.6176	0.893	51.33	0.882	828.005	0.918	84.79	0.922	#N/A	#N/A	38335.5	0.982
MatA_24_d1	YGL244W	RTF1	1.267	49.647	1.211	48.45	0.832	936.936	1.039	104.575	1.137	#N/A	#N/A	39703.7	1.017
MatA_7_h7	YOL012C	HTZ1	1.267	41.6297	1.015	44.09	0.758	916.941	1.017	95.77	1.041	#N/A	#N/A	39492.3	1.012
MatA_23_b10	YLR322W		1.266	#N/A	#N/A	45.86	0.788	1439.47	1.597	#N/A	#N/A	#N/A	#N/A	#N/A	#N/A
MatA_25_b1	YPL052W	OAZ1	1.265	41.0516	1.001	59.88	1.029	912.024	1.012	88.08	0.958	#N/A	#N/A	39268.2	1.006
MatA_7_e1	YOR344C	TYE7	1.264	38.7924	0.946	51.87	0.891	901.198	1	87.14	0.948	47.75	0.961	39417.5	1.01
MatA_70_c8	YNL225C	CNM67	1.264	43.9967	1.073	67.56	1.161	770.071	0.854	#N/A	#N/A	#N/A	#N/A	38670.9	0.991
MatA_38_d9	YDL200C	MGT1	1.262	45.2132	1.103	54.54	0.937	945.788	1.049	86.9567	0.946	#N/A	#N/A	39078	1.001
MatA_22_b1	YLR371W	ROM2	1.262	40.1944	0.98	53.81	0.925	820.966	0.911	101.637	1.105	69.62	1.401	39247.3	1.005
MatA_10_a7	YPL095C	EEB1	1.262	43.0989	1.051	49.42	0.849	915.79	1.016	97.22	1.057	#N/A	#N/A	38821.9	0.994
MatA_25_f6	YPR125W	YLH47	1.262	43.0989	1.051	52.2	0.897	920.038	1.02	92.03	1.001	#N/A	#N/A	38801.6	0.994
MatA_21_h12	YLR352W	YLR352W	1.262	38.7924	0.946	48.1	0.826	1015.92	1.127	85.31	0.928	#N/A	#N/A	39368.4	1.008
MatA_39_d12	YCR034W	FEN1	1.261	46.1401	1.125	50.37	0.865	1132.5	1.256	88.28	0.96	#N/A	#N/A	38587.2	0.988
MatA_8_f3	YPL269W	KAR9	1.261	41.0516	1.001	58.56	1.006	955.194	1.059	137.42	1.494	#N/A	#N/A	39323.4	1.007
MatA_30_c5	YDR294C	DPL1	1.259	39.6296	0.967	54.85	0.942	958.556	1.063	82.15	0.893	#N/A	#N/A	38595.7	0.989
MatA_30_f2	YIL005W	EPS1	1.259	40.1944	0.98	56.12	0.964	822.747	0.913	93.23	1.014	#N/A	#N/A	38897.8	0.996
MatA_30_c12	YDR306C	YDR306C	1.259	40.1944	0.98	53.46	0.919	913.647	1.013	83.68	0.91	#N/A	#N/A	38689	0.991
MatA_30_e9	YDR335W	MSN5	1.259	52.645	1.284	75.9	1.304	1198.83	1.33	109.38	1.189	#N/A	#N/A	39704.3	1.017
MatA_8_g2	YPL256C	CLN2	1.258	47.3955	1.156	46.92	0.806	907.355	1.006	108.24	1.177	#N/A	#N/A	39929.5	1.023
MatA_25_a4	YPL062W		1.258	39.6296	0.967	68.9	1.184	839.716	0.931	91.17	0.991	#N/A	#N/A	38603.8	0.989
MatA_25_e2	YPR003C	YPR003C	1.258	40.1944	0.98	52.37	0.9	889.775	0.987	91.37	0.994	#N/A	#N/A	39153.4	1.003
MatA_34_a7	YMR320W		1.258	40.1944	0.98	53.22	0.914	1018.89	1.13	92.22	1.003	#N/A	#N/A	39078.9	1.001
MatA_39_e6	YCR050C	YCR050C	1.257	50.3031	1.227	60.66	1.042	1161.66	1.288	94.83	1.031	#N/A	#N/A	39533.8	1.013
MatA_37_a7	YLR428C		1.257	40.1944	0.98	49.91	0.858	864.111	0.958	89.4	0.972	#N/A	#N/A	38904.8	0.997
MatA_4_g2	YMR224C	MRE11	1.257	#N/A	#N/A	40.25	0.692	929.463	1.031	81.235	0.883	#N/A	#N/A	#N/A	#N/A
MatA_1_g10	YLL017W	YLL017W	1.256	40.1944	0.98	56.15	0.965	926.209	1.027	96.65	1.051	#N/A	#N/A	38825.5	0.994
MatA_15_a5	YHR038W	RRF1	1.256	39.6296	0.967	33.56	0.577	859.171	0.953	83.8467	0.912	#N/A	#N/A	38997.2	0.999
MatA_26_a9	YPR179C	HDA3	1.256	#N/A	#N/A	51.16	0.879	901.771	1	86.25	0.938	#N/A	#N/A	#N/A	#N/A
MatA_2_d12	YLR054C	OSW2	1.256	39.6296	0.967	56.01	0.962	864.028	0.958	102.625	1.116	53.26	1.072	39466.2	1.011
MatA_21_a5	YJL215C		1.256	38.7924	0.946	46.39	0.797	863.939	0.958	89.49	0.973	#N/A	#N/A	38876.5	0.996
MatA_38_b3	YJR125C	ENT3	1.256	41.6297	1.015	68.76	1.181	964.769	1.07	89.0733	0.969	#N/A	#N/A	39308.9	1.007
MatA_30_c11	YDR305C	HNT2	1.256	43.0989	1.051	71.62	1.231	1031.28	1.144	83.13	0.904	#N/A	#N/A	39656.8	1.016
MatA_46_d4	YKR102W	FLO10	1.256	39.6296	0.967	48.67	0.836	921.545	1.022	92.46	1.005	#N/A	#N/A	39346.7	1.008
MatA_34_b7	YML070W	DAK1	1.255	39.6296	0.967	58.01	0.997	923.126	1.024	91.18	0.991	#N/A	#N/A	38644.4	0.99
MatA_20_f8	YOR233W	KIN4	1.255	39.6296	0.967	48.51	0.834	865.588	0.96	85.28	0.927	#N/A	#N/A	38896.8	0.996
MatA_48_f7	YDR517W	GRH1	1.255	41.6297	1.015	44.69	0.768	1012.75	1.123	92.29	1.004	#N/A	#N/A	38961.8	0.998
MatA_15_f5	YHR135C	YCK1	1.255	38.7924	0.946	50.47	0.867	920.042	1.02	83.75	0.911	#N/A	#N/A	39189.7	1.004
MatA_24_d4	YGL249W	ZIP2	1.253	#N/A	#N/A	53.67	0.922	945.148	1.048	89.85	0.977	#N/A	#N/A	#N/A	#N/A
MatA_1_d12	YAL007C	ERP2	1.253	41.6297	1.015	51.57	0.886	928.683	1.03	96.83	1.053	#N/A	#N/A	39028.2	1
MatA_1_f10	YAR047C		1.253	39.6296	0.967	51.93	0.892	929.958	1.031	96.645	1.051	#N/A	#N/A	38979.7	0.998
MatA_42_a3	YBR016W	YBR016W	1.253	39.6296	0.967	42.71	0.734	1005.14	1.115	88.71	0.965	#N/A	#N/A	39289.3	1.006
MatA_21_d6	YJL169W		1.253	#N/A	#N/A	51	0.876	921.08	1.022	97.3	1.058	#N/A	#N/A	#N/A	#N/A
MatA_38_c2	YJR150C	DAN1	1.253	43.0989	1.051	49.52	0.851	903.27	1.002	94.53	1.028	#N/A	#N/A	39084	1.001
MatA_38_d10	YDL201W	TRM8	1.252	39.6296	0.967	56.68	0.974	897.135	0.995	88.26	0.96	#N/A	#N/A	39201.9	1.004
MatA_20_e6	YOR215C	AIM41	1.252	40.1944	0.98	53.77	0.924	876.736	0.972	86.92	0.945	#N/A	#N/A	39279.1	1.006
MatA_25_d2	YPL015C	HST2	1.252	38.2408	0.933	42.86	0.736	857.201	0.951	86.48	0.94	#N/A	#N/A	38779.2	0.993
MatA_10_d1	YBR209W		1.252	40.1944	0.98	#N/A	#N/A	904.286	1.003	#N/A	#N/A	#N/A	#N/A	39351.4	1.008
MatA_10_b8	YBR184W	YBR184W	1.251	39.6296	0.967	48.51	0.834	918.429	1.019	94.59	1.029	#N/A	#N/A	38491.7	0.986
MatA_13_c5	YER042W	MXR1	1.25	39.6296	0.967	51.03	0.877	945.197	1.048	73.31	0.797	#N/A	#N/A	38740	0.992
MatA_22_c9	YLR400W		1.25	38.2408	0.933	47.55	0.817	961.337	1.066	76.67	0.834	#N/A	#N/A	38917.6	0.997
MatA_26_h8	YGR243W	FMP43	1.25	40.1944	0.98	53.4	0.918	918.214	1.018	85.94	0.934	#N/A	#N/A	39117.9	1.002
MatA_30_d11	YDR319C	YFT2	1.25	41.0516	1.001	52.27	0.898	916.333	1.016	84.23	0.916	#N/A	#N/A	39258.3	1.006
MatA_42_a4	YBR018C	GAL7	1.25	40.1944	0.98	45.67	0.785	920.469	1.021	90.11	0.98	#N/A	#N/A	38740.6	0.992
MatA_1_a9	YAL059W	ECM1	1.249	39.6296	0.967	51.6	0.887	900.786	0.999	85.885	0.934	#N/A	#N/A	38539.2	0.987
MatA_7_b7	YOR301W	RAX1	1.249	41.0516	1.001	47.5	0.816	941.333	1.044	86.39	0.939	#N/A	#N/A	39866.2	1.021
MatA_12_c7	YDR421W	ARO80	1.249	39.6296	0.967	52.58	0.903	966.628	1.072	92.35	1.004	#N/A	#N/A	39094.7	1.001
MatA_18_e6	YKL129C	MYO3	1.249	39.6296	0.967	45.24	0.777	907.067	1.006	91.8	0.998	#N/A	#N/A	39017.3	0.999
MatA_25_b11	YPL038W	MET31	1.249	40.1944	0.98	48.48	0.833	811.024	0.9	88.41	0.961	#N/A	#N/A	39840.8	1.02
MatA_40_a10	YJR050W	ISY1	1.248	38.7924	0.946	82.34	1.415	855.63	0.949	90.04	0.979	#N/A	#N/A	39039.1	1
MatA_25_b5	YPL047W	SGF11	1.248	38.2408	0.933	44.97	0.773	894.352	0.992	83.01	0.903	#N/A	#N/A	38554	0.988
MatA_38_d11	YDL203C	ACK1	1.248	46.765	1.141	51.1	0.878	981.505	1.089	90.3533	0.982	#N/A	#N/A	38954.2	0.998
MatA_38_e12	YDL224C	WHI4	1.248	40.1944	0.98	54.02	0.928	790.4	0.877	83.16	0.904	#N/A	#N/A	38722.2	0.992
MatA_9_h1	YPL112C	PEX25	1.247	43.0989	1.051	47.71	0.82	853.98	0.947	96.11	1.045	#N/A	#N/A	38897.5	0.996
MatA_26_a11	YPR185W	ATG13	1.247	39.6296	0.967	50.7	0.871	879.637	0.976	90.45	0.984	#N/A	#N/A	38706.4	0.991
MatA_26_g7	YGR228W		1.247	37.4233	0.913	45.62	0.784	987.377	1.095	80.97	0.88	#N/A	#N/A	38628.7	0.989
MatA_42_c6	YBR048W	RPS11B	1.247	39.6296	0.967	42.13	0.724	1047.1	1.161	81.5133	0.886	#N/A	#N/A	38096	0.976
MatA_3_e3	YML017W	PSP2	1.247	46.765	1.141	62.86	1.08	951.732	1.056	108.36	1.178	#N/A	#N/A	39567.6	1.013
MatA_12_c10	YDR425W	SNX41	1.246	39.6296	0.967	50.67	0.871	935.375	1.037	87.83	0.955	#N/A	#N/A	39098.4	1.001
MatA_39_c8	YBR293W	VBA2	1.246	41.6297	1.015	51.67	0.888	936.893	1.039	88.12	0.958	#N/A	#N/A	39054.6	1
MatA_2_a10	YLL052C	AQY2	1.245	40.1944	0.98	53.77	0.924	946.215	1.049	93.97	1.022	#N/A	#N/A	39230.7	1.005
MatA_25_e5	YPR106W	ISR1	1.245	41.6297	1.015	57.94	0.996	914.424	1.014	82.5867	0.898	#N/A	#N/A	39263.3	1.006
MatA_35_h11	YJL058C	BIT61	1.245	41.0516	1.001	54.02	0.928	885.568	0.982	94.8	1.031	#N/A	#N/A	38868.7	0.996
MatA_29_h12	YDR259C	YAP6	1.245	41.6297	1.015	49.29	0.847	900.263	0.998	86.42	0.94	#N/A	#N/A	39272.8	1.006
MatA_5_d3	YMR299C	DYN3	1.244	42.5071	1.037	48.49	0.833	955.855	1.06	91.7767	0.998	#N/A	#N/A	37953.6	0.972
MatA_48_e5	YDR500C	RPL37B	1.244	34.5257	0.842	47.87	0.823	868.148	0.963	78.1967	0.85	#N/A	#N/A	38251.8	0.98
MatA_19_b10	YGR052W	FMP48	1.244	41.6297	1.015	53.43	0.918	873.482	0.969	77.65	0.844	#N/A	#N/A	39189.9	1.004
MatA_19_d12	YGR088W	CTT1	1.244	41.0516	1.001	49.35	0.848	841.74	0.934	86.65	0.942	#N/A	#N/A	38686.3	0.991
MatA_26_b12	YPR201W	ARR3	1.244	40.1944	0.98	68.83	1.183	1024.13	1.136	84.92	0.923	#N/A	#N/A	39054.5	1
MatA_30_f5	YIL013C	PDR11	1.244	43.0989	1.051	79.54	1.367	917.877	1.018	88.13	0.958	#N/A	#N/A	38562.6	0.988
MatA_30_h4	YIL045W	PIG2	1.244	40.1944	0.98	54.95	0.944	892.4	0.99	92.82	1.009	#N/A	#N/A	38821.1	0.994
MatA_7_c8	YOR316C	COT1	1.243	41.0516	1.001	43	0.739	796.212	0.883	#N/A	#N/A	61.72	1.242	39455.5	1.011
MatA_34_e10	YMR100W	MUB1	1.243	37.4233	0.913	48.93	0.841	849.885	0.943	74.785	0.813	#N/A	#N/A	39036.2	1
MatA_39_c7	YBR292C		1.243	41.0516	1.001	68.21	1.172	901.081	0.999	95.19	1.035	#N/A	#N/A	38833.6	0.995
MatA_20_c2	YOR178C	GAC1	1.243	41.0516	1.001	48.1	0.826	1245.57	1.381	94.93	1.032	#N/A	#N/A	39148.1	1.003
MatA_20_d3	YOR195W	SLK19	1.243	46.765	1.141	51.53	0.885	910.683	1.01	111.915	1.217	#N/A	#N/A	39503.5	1.012
MatA_21_e9	YJL151C	SNA3	1.243	39.6296	0.967	48.26	0.829	816.468	0.906	88.9	0.967	#N/A	#N/A	39852.9	1.021
MatA_18_a4	YKL066W		1.242	40.1944	0.98	53.33	0.916	974.015	1.08	91.73	0.997	#N/A	#N/A	39186.8	1.004
MatA_35_b9	YPR061C	JID1	1.242	42.5071	1.037	67.08	1.153	964.583	1.07	122.94	1.337	#N/A	#N/A	38952.7	0.998
MatA_35_c2	YPR068C	HOS1	1.242	41.6297	1.015	57.22	0.983	854.585	0.948	99.54	1.082	#N/A	#N/A	38755.8	0.993
MatA_38_e1	YDL206W	YDL206W	1.241	41.0516	1.001	61.68	1.06	866.88	0.961	86.84	0.944	#N/A	#N/A	39015.2	0.999
MatA_38_h11	YDR024W		1.241	#N/A	#N/A	48.26	0.829	977.216	1.084	72.55	0.789	#N/A	#N/A	#N/A	#N/A
MatA_38_h9	YDR020C	DAS2	1.241	38.2408	0.933	50.01	0.859	862.588	0.957	89.9	0.978	#N/A	#N/A	38731.4	0.992
MatA_26_f11	YFR057W	YFR057W	1.24	40.1944	0.98	51.97	0.893	859.163	0.953	86.86	0.944	#N/A	#N/A	39132	1.002
MatA_23_e5	YDR186C	YDR186C	1.24	41.0516	1.001	45.77	0.786	913.209	1.013	87.3	0.949	#N/A	#N/A	39192	1.004
MatA_35_c6	YPR073C	LTP1	1.24	42.5071	1.037	54.71	0.94	843.184	0.935	84.75	0.922	#N/A	#N/A	38893.3	0.996
MatA_25_a12	YPL053C	KTR6	1.24	41.6297	1.015	53.22	0.914	909.117	1.008	90.84	0.988	#N/A	#N/A	40194	1.03
MatA_12_a7	YDR387C	YDR387C	1.239	43.9967	1.073	70.36	1.209	897.478	0.995	94.11	1.023	#N/A	#N/A	39386.9	1.009
MatA_8_f9	YPL260W	YPL260W	1.239	41.6297	1.015	50.11	0.861	801.889	0.889	94.25	1.025	#N/A	#N/A	38941.2	0.997
MatA_18_c3	YKL093W	MBR1	1.239	39.6296	0.967	56.43	0.97	951.809	1.056	94.84	1.031	#N/A	#N/A	39724.2	1.017
MatA_37_a12	YLR434C		1.239	41.0516	1.001	49.16	0.845	858.661	0.952	80.72	0.878	#N/A	#N/A	38283.5	0.981
MatA_10_f2	YBR239C	ERT1	1.239	39.6296	0.967	49.84	0.856	973.969	1.08	91.41	0.994	#N/A	#N/A	39194.8	1.004
MatA_25_a2	YPL065W	VPS28	1.238	44.6022	1.088	55.83	0.959	934.824	1.037	90.37	0.983	#N/A	#N/A	39135.1	1.002
MatA_44_a9	YDR205W	MSC2	1.238	43.9967	1.073	49.97	0.859	866.891	0.961	95.22	1.035	#N/A	#N/A	36091.3	0.924
MatA_13_b4	YER019W	ISC1	1.238	38.2408	0.933	67.58	1.161	926.772	1.028	71.86	0.781	47.65	0.959	36695.5	0.94
MatA_13_g5	YGR130C	YGR130C	1.238	42.5071	1.037	48.48	0.833	883.717	0.98	88.36	0.961	#N/A	#N/A	39199	1.004
MatA_37_f11	YCL075W	YCL075W	1.238	41.6297	1.015	52.44	0.901	886.703	0.983	84.02	0.914	#N/A	#N/A	39152.9	1.003
MatA_38_a3	YJR106W	ECM27	1.238	43.9967	1.073	51.26	0.881	1020.68	1.132	93.73	1.019	#N/A	#N/A	39129.4	1.002
MatA_35_d3	YPR089W	YPR089W	1.238	#N/A	#N/A	59.33	1.019	#N/A	#N/A	90.02	0.979	62.36	1.255	#N/A	#N/A
MatA_35_e4	YJL124C	LSM1	1.238	41.0516	1.001	56.15	0.965	877.712	0.973	91.18	0.991	#N/A	#N/A	38117.8	0.976
MatA_49_h8	YER167W	BCK2	1.237	56.8268	1.386	81.37	1.398	1172.74	1.301	115.07	1.251	#N/A	#N/A	39779.6	1.019
MatA_25_f12	YOL151W	GRE2	1.237	40.1944	0.98	48.29	0.83	927.832	1.029	93.72	1.019	#N/A	#N/A	39074.4	1.001
MatA_14_b12	YGR182C		1.235	#N/A	#N/A	52.2	0.897	921.512	1.022	81.7	0.888	#N/A	#N/A	#N/A	#N/A
MatA_16_g1	YCR019W	MAK32	1.235	46.765	1.141	47.43	0.815	947.133	1.05	94.5	1.028	#N/A	#N/A	38230.6	0.979
MatA_6_b10	YOR003W	YSP3	1.235	40.1944	0.98	43.28	0.744	895.65	0.993	102.63	1.116	#N/A	#N/A	38822.2	0.994
MatA_35_c9	YPR076W		1.235	41.6297	1.015	65.45	1.125	870.791	0.966	102.71	1.117	#N/A	#N/A	38880.6	0.996
MatA_22_d3	YLR408C	BLS1	1.235	41.0516	1.001	51.2	0.88	880.941	0.977	79.1	0.86	#N/A	#N/A	39361.4	1.008
MatA_22_f3	YLR251W	SYM1	1.235	39.6296	0.967	50.17	0.862	970.451	1.076	88.62	0.964	49.72	1	39033.9	1
MatA_9_e7	YPL157W	TGS1	1.235	40.1944	0.98	50.58	0.869	972.306	1.078	100.323	1.091	#N/A	#N/A	39229.6	1.005
MatA_24_a8	YGL210W	YPT32	1.234	39.6296	0.967	47.14	0.81	846.832	0.939	85.29	0.927	#N/A	#N/A	39606	1.014
MatA_20_a5	YOR142W	LSC1	1.234	39.6296	0.967	40.23	0.691	913.679	1.013	100.41	1.092	#N/A	#N/A	39113.4	1.002
MatA_20_b4	YOR165W	SEY1	1.234	41.0516	1.001	52.04	0.894	966.673	1.072	89.94	0.978	#N/A	#N/A	39104.4	1.002
MatA_26_b8	YPR197C		1.234	37.4233	0.913	46.02	0.791	965.573	1.071	92.64	1.007	#N/A	#N/A	39027.8	1
MatA_33_g1	YLR032W	RAD5	1.234	51.9686	1.268	57.36	0.986	966.525	1.072	109.397	1.19	#N/A	#N/A	40647.8	1.041
MatA_35_f5	YJL107C	YJL107C	1.233	40.1944	0.98	46.99	0.807	855.423	0.949	89.84	0.977	#N/A	#N/A	38888.4	0.996
MatA_46_c6	YJL070C	YJL070C	1.233	41.0516	1.001	48.54	0.834	861.385	0.955	94.08	1.023	#N/A	#N/A	39203	1.004
MatA_13_h6	YGR144W	THI4	1.233	41.6297	1.015	51.13	0.879	843.876	0.936	86.86	0.944	#N/A	#N/A	39073.3	1.001
MatA_18_h8	YKL176C	LST4	1.232	46.1401	1.125	53.53	0.92	948.464	1.052	87.39	0.95	#N/A	#N/A	39471	1.011
MatA_35_g12	YJL071W	ARG2	1.232	45.2132	1.103	54.15	0.93	932.63	1.034	101.45	1.103	#N/A	#N/A	38246.1	0.98
MatA_30_c10	YDR304C	CPR5	1.232	41.6297	1.015	55.55	0.954	1054.54	1.17	85.61	0.931	#N/A	#N/A	38483.9	0.986
MatA_19_h5	YOR130C	ORT1	1.232	41.0516	1.001	48.64	0.836	1012.37	1.123	94.81	1.031	#N/A	#N/A	39015.5	0.999
MatA_7_d12	YOR343C		1.232	40.1944	0.98	54.4	0.935	925.978	1.027	89.58	0.974	#N/A	#N/A	38476.1	0.986
MatA_22_f4	YLR252W		1.231	39.6296	0.967	50.6	0.869	917.878	1.018	87.42	0.951	#N/A	#N/A	39306.8	1.007
MatA_22_h4	YLR282C		1.231	39.6296	0.967	52.92	0.909	940.855	1.044	89.85	0.977	#N/A	#N/A	39457	1.011
MatA_48_d11	YDR492W	IZH1	1.231	42.5071	1.037	53.12	0.913	911.308	1.011	91.55	0.995	#N/A	#N/A	39378.9	1.009
MatA_22_d10	YLR417W	VPS36	1.231	44.6022	1.088	44.82	0.77	754.903	0.837	80.53	0.876	#N/A	#N/A	39880.9	1.022
MatA_44_h12	YBR289W	SNF5	1.231	54.0153	1.317	51.23	0.88	876.308	0.972	#N/A	#N/A	#N/A	#N/A	39550.8	1.013
MatA_47_b3	YBR146W	MRPS9	1.23	41.0516	1.001	45.21	0.777	966.992	1.072	96.46	1.049	#N/A	#N/A	38743	0.992
MatA_49_a8	YGL139W	FLC3	1.23	39.6296	0.967	48.22	0.829	899.312	0.997	94.22	1.025	#N/A	#N/A	39088.2	1.001
MatA_15_b7	YHR061C	GIC1	1.229	42.5071	1.037	65.85	1.131	852.781	0.946	82.63	0.898	#N/A	#N/A	39307.3	1.007
MatA_22_g3	YLR265C	NEJ1	1.228	39.6296	0.967	47.55	0.817	892.738	0.99	89.08	0.969	#N/A	#N/A	39324.3	1.007
MatA_48_c11	YDR475C	JIP4	1.228	42.5071	1.037	48.5	0.833	#N/A	#N/A	#N/A	#N/A	49.6	0.998	39253.4	1.005
MatA_49_b11	YGL158W	RCK1	1.228	40.1944	0.98	55.55	0.954	884.227	0.981	92.92	1.01	#N/A	#N/A	39064.6	1.001
MatA_49_d12	YER110C	KAP123	1.228	#N/A	#N/A	46.86	0.805	1176.24	1.305	81.535	0.887	#N/A	#N/A	#N/A	#N/A
MatA_3_h9	YMR031W-A		1.228	42.5071	1.037	50.01	0.859	1072.93	1.19	97.3	1.058	#N/A	#N/A	38080.4	0.975
MatA_17_g8	YKL040C	NFU1	1.227	41.0516	1.001	46.7	0.802	928.954	1.03	85.59	0.931	#N/A	#N/A	39017.1	0.999
MatA_35_h10	YJL059W	YHC3	1.227	40.1944	0.98	55.73	0.958	866.726	0.961	94.28	1.025	50.4	1.014	38425.9	0.984
MatA_13_d5	YER056C	FCY2	1.227	39.6296	0.967	52.95	0.91	958.092	1.063	92.51	1.006	#N/A	#N/A	38425.1	0.984
MatA_13_g1	YGR125W	YGR125W	1.227	40.1944	0.98	49.22	0.846	873.667	0.969	89.67	0.975	#N/A	#N/A	39285.2	1.006
MatA_23_a9	YLR304C	ACO1	1.227	38.2408	0.933	42.45	0.729	922.172	1.023	#N/A	#N/A	#N/A	#N/A	39100.2	1.002
MatA_24_d5	YGL250W	RMR1	1.226	#N/A	#N/A	53.64	0.922	849.925	0.943	101.187	1.1	#N/A	#N/A	#N/A	#N/A
MatA_7_a8	YOR094W	ARF3	1.226	40.1944	0.98	46.32	0.796	1019.39	1.131	93.1	1.012	#N/A	#N/A	39049.6	1
MatA_5_b10	YMR276W	DSK2	1.226	42.5071	1.037	49.39	0.849	913.9	1.014	85.205	0.926	#N/A	#N/A	41346.6	1.059
MatA_34_e2	YML123C	PHO84	1.225	37.4233	0.913	75.2	1.292	863.092	0.957	80.67	0.877	#N/A	#N/A	38857.6	0.995
MatA_22_a6	YLR362W	STE11	1.225	43.9967	1.073	#N/A	#N/A	963.553	1.069	#N/A	#N/A	#N/A	#N/A	39212.5	1.004
MatA_8_g6	YPL249C	GYP5	1.225	39.6296	0.967	42.1	0.723	988.426	1.096	93.61	1.018	#N/A	#N/A	38879.5	0.996
MatA_2_g12	YLR098C	CHA4	1.224	40.1944	0.98	53.53	0.92	949.088	1.053	97.505	1.06	#N/A	#N/A	39791.1	1.019
MatA_40_f8	YDL162C		1.224	40.1944	0.98	62.13	1.068	896.007	0.994	107.15	1.165	#N/A	#N/A	39529.2	1.013
MatA_48_a9	YDR439W	LRS4	1.224	43.9967	1.073	53.53	0.92	780.068	0.865	101.713	1.106	#N/A	#N/A	39093.5	1.001
MatA_48_b7	YDR452W	PPN1	1.224	40.1944	0.98	51.7	0.888	954.725	1.059	95.76	1.041	#N/A	#N/A	39327	1.007
MatA_2_b7	YLL062C	MHT1	1.223	39.6296	0.967	51.1	0.878	1000.71	1.11	106.225	1.155	#N/A	#N/A	39415.1	1.01
MatA_46_a7	YPL004C	LSP1	1.223	40.1944	0.98	42.21	0.725	970.035	1.076	87.65	0.953	#N/A	#N/A	38949.5	0.998
MatA_34_d3	YML108W	YML108W	1.223	#N/A	#N/A	46.95	0.807	997.639	1.106	87.98	0.957	#N/A	#N/A	#N/A	#N/A
MatA_7_d9	YOR338W	YOR338W	1.223	41.0516	1.001	54.26	0.932	907.571	1.007	89.45	0.973	48.21	0.97	39358.7	1.008
MatA_38_e10	YDL222C	FMP45	1.223	41.6297	1.015	52.99	0.91	854.039	0.947	89.42	0.972	#N/A	#N/A	39054.1	1
MatA_29_b8	YNL148C	ALF1	1.223	58.2685	1.421	51.2	0.88	1097.05	1.217	112.44	1.223	#N/A	#N/A	47516.8	1.217
MatA_20_e4	YOR213C	SAS5	1.222	41.0516	1.001	57.11	0.981	885.552	0.982	90.17	0.98	#N/A	#N/A	39128.4	1.002
MatA_18_c4	YKL094W	YJU3	1.222	39.6296	0.967	49.88	0.857	950.248	1.054	90.99	0.989	#N/A	#N/A	38793.4	0.994
MatA_49_d3	YGL177W		1.222	41.0516	1.001	47.52	0.816	886.207	0.983	91.29	0.993	#N/A	#N/A	39355.4	1.008
MatA_16_h3	YLR134W	PDC5	1.222	40.1944	0.98	45.18	0.776	891.397	0.989	89.02	0.968	#N/A	#N/A	38983.3	0.999
MatA_19_b9	YGR051C		1.222	41.0516	1.001	55.62	0.956	959.359	1.064	78.87	0.858	#N/A	#N/A	38817	0.994
MatA_39_e7	YCR051W	YCR051W	1.221	39.6296	0.967	52.1	0.895	914.387	1.014	81.57	0.887	#N/A	#N/A	38667.3	0.99
MatA_38_h6	YDR017C	KCS1	1.221	44.6022	1.088	67.82	1.165	1043.39	1.157	104.06	1.132	#N/A	#N/A	39285.6	1.006
MatA_34_f4	YMR107W	SPG4	1.221	41.0516	1.001	50.5	0.868	966.708	1.072	82.4	0.896	#N/A	#N/A	38221.5	0.979
MatA_18_f8	YKL147C		1.22	39.6296	0.967	51.53	0.885	889.475	0.987	93.27	1.014	#N/A	#N/A	38906.8	0.997
MatA_18_g11	YKL166C	TPK3	1.22	37.4233	0.913	50.57	0.869	856.809	0.95	76.72	0.834	#N/A	#N/A	38402.2	0.984
MatA_29_h11	YDR258C	HSP78	1.22	43.0989	1.051	63.72	1.095	1045.41	1.159	87.34	0.95	#N/A	#N/A	38678.8	0.991
MatA_35_a7	YPR042C	PUF2	1.22	40.1944	0.98	51.33	0.882	898.31	0.996	100.89	1.097	#N/A	#N/A	38643.2	0.99
MatA_17_f4	YKL011C	CCE1	1.22	#N/A	#N/A	48.77	0.838	841.97	0.934	90.65	0.986	#N/A	#N/A	#N/A	#N/A
MatA_20_f1	YOR225W		1.219	42.5071	1.037	48.96	0.841	868.846	0.964	86.61	0.942	#N/A	#N/A	38869.3	0.996
MatA_44_e12	YKL204W	EAP1	1.219	#N/A	#N/A	#N/A	#N/A	1274.98	1.414	#N/A	#N/A	#N/A	#N/A	#N/A	#N/A
MatA_10_a12	YBR176W	ECM31	1.219	40.1944	0.98	58.48	1.005	961.496	1.066	94.77	1.031	#N/A	#N/A	39274.8	1.006
MatA_50_d3	YDL074C	BRE1	1.219	49.647	1.211	58.63	1.007	1107.04	1.228	106	1.153	#N/A	#N/A	39160.9	1.003
MatA_26_h12	YBL001C	ECM15	1.218	39.6296	0.967	54.43	0.935	935.862	1.038	82.93	0.902	#N/A	#N/A	38579.7	0.988
MatA_49_d4	YGL179C	TOS3	1.217	39.6296	0.967	47.05	0.808	828.497	0.919	92.68	1.008	#N/A	#N/A	39267.8	1.006
MatA_6_a4	YNL271C	BNI1	1.217	#N/A	#N/A	48.03	0.825	810.074	0.898	106.035	1.153	#N/A	#N/A	#N/A	#N/A
MatA_1_e7	YAR015W	ADE1	1.217	39.6296	0.967	60.74	1.044	918.224	1.018	95.675	1.04	#N/A	#N/A	38793	0.994
MatA_16_e1	YCL055W	KAR4	1.216	41.0516	1.001	51.94	0.892	901.353	1	95.04	1.033	#N/A	#N/A	37966.9	0.972
MatA_37_a8	YLR429W	CRN1	1.216	41.0516	1.001	48.51	0.834	934.828	1.037	89.72	0.976	#N/A	#N/A	38936.8	0.997
MatA_49_d9	YER106W	MAM1	1.215	42.5071	1.037	49	0.842	867.848	0.963	90.95	0.989	#N/A	#N/A	38899.2	0.996
MatA_25_a5	YPL061W	ALD6	1.215	39.6296	0.967	49.09	0.843	935.122	1.037	88.9	0.967	#N/A	#N/A	38457.5	0.985
MatA_13_c2	YER039C	HVG1	1.215	39.6296	0.967	51.1	0.878	932.47	1.034	72.38	0.787	#N/A	#N/A	38859.7	0.995
MatA_13_h4	YGR142W	BTN2	1.215	42.5071	1.037	55.9	0.96	849.891	0.943	92.35	1.004	#N/A	#N/A	39330.7	1.007
MatA_36_e4	YOL162W	YOL162W	1.215	41.6297	1.015	47.46	0.815	854.837	0.948	91.56	0.996	#N/A	#N/A	38922.6	0.997
MatA_3_h4	YMR025W	CSI1	1.215	43.0989	1.051	47.94	0.824	966.405	1.072	92.19	1.002	#N/A	#N/A	38304.1	0.981
MatA_44_d6	YJL163C	YJL163C	1.215	41.0516	1.001	49.68	0.854	958.939	1.064	91.01	0.99	#N/A	#N/A	39166.4	1.003
MatA_49_e6	YER116C	SLX8	1.214	50.3031	1.227	51.63	0.887	966.361	1.072	110.483	1.201	#N/A	#N/A	38956.4	0.998
MatA_30_b11	YDR286C	YDR286C	1.214	39.6296	0.967	49.78	0.855	998.117	1.107	90.54	0.985	#N/A	#N/A	39083.4	1.001
MatA_30_e7	YDR333C	YDR333C	1.214	41.6297	1.015	54.47	0.936	881.952	0.978	88.85	0.966	#N/A	#N/A	38929.7	0.997
MatA_29_a12	YNL164C	IBD2	1.214	40.1944	0.98	#N/A	#N/A	824.443	0.914	#N/A	#N/A	#N/A	#N/A	39188.1	1.004
MatA_48_a10	YDR440W	DOT1	1.214	#N/A	#N/A	50.27	0.864	931.09	1.033	94.98	1.033	#N/A	#N/A	#N/A	#N/A
MatA_9_f11	YPL133C	RDS2	1.214	43.9967	1.073	46.67	0.802	903.697	1.002	94.23	1.025	#N/A	#N/A	38935.6	0.997
MatA_23_c2	YDR149C		1.214	41.6297	1.015	75.91	1.304	864.236	0.959	107.59	1.17	#N/A	#N/A	39192.8	1.004
MatA_34_c5	YML100W	TSL1	1.214	40.1944	0.98	56.08	0.964	915.318	1.015	93.49	1.017	#N/A	#N/A	39169	1.003
MatA_10_b10	YBR186W	PCH2	1.213	36.6176	0.893	60.64	1.042	872.029	0.967	99.85	1.086	#N/A	#N/A	39077.4	1.001
MatA_46_c1	YFR025C	HIS2	1.213	38.7924	0.946	49.58	0.852	969.82	1.076	89.1	0.969	#N/A	#N/A	38884.9	0.996
MatA_46_e4	YNR052C	POP2	1.213	56.115	1.369	70.73	1.215	1192.34	1.322	110.02	1.196	75.84	1.526	39600.9	1.014
MatA_24_c1	YGL228W	SHE10	1.212	40.1944	0.98	50.04	0.86	834.587	0.926	86.73	0.943	#N/A	#N/A	38867.6	0.996
MatA_35_g1	YJL093C	TOK1	1.212	41.0516	1.001	57.44	0.987	1004.07	1.114	89.78	0.976	#N/A	#N/A	38389.2	0.983
MatA_39_b10	YBR278W	DPB3	1.212	61.9787	1.512	62.81	1.079	1013.82	1.124	#N/A	#N/A	#N/A	#N/A	40519.6	1.038
MatA_25_d1	YPL018W	CTF19	1.212	44.6022	1.088	65.69	1.129	902.488	1.001	117.88	1.282	#N/A	#N/A	39066.4	1.001
MatA_25_g4	YPR138C	MEP3	1.212	41.6297	1.015	53.67	0.922	886.954	0.984	91.32	0.993	#N/A	#N/A	38807.8	0.994
MatA_36_b8	YER063W	THO1	1.212	42.5071	1.037	52.51	0.902	913.634	1.013	97.18	1.057	#N/A	#N/A	38701.3	0.991
MatA_26_c7	YCR099C	YCR099C	1.212	41.0516	1.001	55.66	0.956	879.543	0.976	86.79	0.944	#N/A	#N/A	39359.7	1.008
MatA_49_b6	YGL152C		1.211	41.6297	1.015	52.71	0.906	916.718	1.017	99.36	1.08	#N/A	#N/A	39087.5	1.001
MatA_1_g2	YLL006W	MMM1	1.211	43.9967	1.073	#N/A	#N/A	947.161	1.05	#N/A	#N/A	#N/A	#N/A	39068	1.001
MatA_23_e2	YDR183W	PLP1	1.211	39.6296	0.967	49.68	0.854	881.483	0.978	90.31	0.982	#N/A	#N/A	39172.4	1.003
MatA_41_f1	YNR030W	ALG12	1.211	43.0989	1.051	47.29	0.813	885.783	0.982	91.78	0.998	#N/A	#N/A	39128.4	1.002
MatA_46_d1	YKR094C	RPL40B	1.21	42.5071	1.037	47.65	0.819	887.132	0.984	91.03	0.99	#N/A	#N/A	38984.3	0.999
MatA_37_c6	YLR460C	YLR460C	1.21	41.0516	1.001	53.4	0.918	838.035	0.929	95.88	1.043	#N/A	#N/A	38682.9	0.991
MatA_21_a4	YJL216C	IMA5	1.21	39.6296	0.967	49.06	0.843	853.548	0.947	90.34	0.982	#N/A	#N/A	38824	0.994
MatA_22_c1	YLR386W	VAC14	1.21	58.2685	1.421	74.68	1.283	1076.47	1.194	110.09	1.197	#N/A	#N/A	39303.8	1.007
MatA_10_h3	YDR051C	DET1	1.21	41.0516	1.001	50.83	0.873	927.773	1.029	95.15	1.035	#N/A	#N/A	39195.4	1.004
MatA_35_b7	YPR059C		1.21	42.5071	1.037	49.75	0.855	918.815	1.019	98.79	1.074	#N/A	#N/A	38810.6	0.994
MatA_24_d7	YGL252C	RTG2	1.209	38.2408	0.933	44.51	0.765	937.029	1.039	86.175	0.937	#N/A	#N/A	39125.5	1.002
MatA_13_b5	YER019C-A	SBH2	1.209	40.1944	0.98	51.5	0.885	894.504	0.992	89.15	0.969	#N/A	#N/A	38505.4	0.986
MatA_8_b3	YOL036W	YOL036W	1.209	43.0989	1.051	45.49	0.782	838.153	0.93	85.33	0.928	#N/A	#N/A	39027.1	1
MatA_17_d8	YLR211C	YLR211C	1.209	40.1944	0.98	48.77	0.838	878.053	0.974	91.32	0.993	54.49	1.096	39098.4	1.001
MatA_44_d4	YJL160C	YJL160C	1.209	39.6296	0.967	56.12	0.964	859.453	0.953	92.29	1.004	55.48	1.116	39068.5	1.001
MatA_26_a10	YPR184W	GDB1	1.208	42.5071	1.037	53.98	0.927	845.327	0.938	93.79	1.02	#N/A	#N/A	38458.9	0.985
MatA_18_c8	YKL100C	YKL100C	1.208	39.6296	0.967	45.89	0.788	921.071	1.022	92.26	1.003	#N/A	#N/A	38654.7	0.99
MatA_46_b5	YOR180C	DCI1	1.208	41.0516	1.001	44.75	0.769	932.583	1.034	86.3	0.938	#N/A	#N/A	38846.3	0.995
MatA_16_b12	YCL016C	DCC1	1.208	58.9983	1.439	80.58	1.385	1206.12	1.338	149.61	1.627	#N/A	#N/A	41224.8	1.056
MatA_16_b8	YCL011C	GBP2	1.208	44.6022	1.088	54.5	0.936	848.273	0.941	75.86	0.825	#N/A	#N/A	39261.7	1.006
MatA_23_c6	YDR153C	ENT5	1.208	40.1944	0.98	51.57	0.886	992.655	1.101	72.88	0.792	#N/A	#N/A	39063.7	1.001
MatA_20_b7	YOR170W		1.207	40.1944	0.98	62.59	1.075	938.516	1.041	89.73	0.976	#N/A	#N/A	39262.3	1.006
MatA_30_g2	YIL027C	EMC5	1.207	39.6296	0.967	50.87	0.874	904.368	1.003	87.15	0.948	#N/A	#N/A	38900.6	0.996
MatA_12_f12	YEL040W	UTR2	1.207	#N/A	#N/A	49.39	0.849	951.234	1.055	93.85	1.021	#N/A	#N/A	#N/A	#N/A
MatA_21_a6	YJL214W	HXT8	1.207	41.6297	1.015	47.43	0.815	855.517	0.949	91.725	0.997	#N/A	#N/A	38840.3	0.995
MatA_4_d2	YMR176W	ECM5	1.207	40.1944	0.98	45.86	0.788	849.493	0.942	95.49	1.038	#N/A	#N/A	39473.4	1.011
MatA_38_g10	YDR006C	SOK1	1.206	39.6296	0.967	57.54	0.989	845.603	0.938	87.46	0.951	#N/A	#N/A	38649.4	0.99
MatA_46_d2	YKR095W	MLP1	1.206	40.1944	0.98	48.71	0.837	916.124	1.016	76.14	0.828	#N/A	#N/A	38951.3	0.998
MatA_24_b9	YGL226C-A	OST5	1.206	40.1944	0.98	49.32	0.847	1260.39	1.398	88.12	0.958	#N/A	#N/A	38850.9	0.995
MatA_19_f6	YOR100C	CRC1	1.206	41.0516	1.001	48.71	0.837	905.824	1.005	76.15	0.828	#N/A	#N/A	39057.7	1
MatA_27_b5	YBL022C	PIM1	1.206	41.0516	1.001	63.82	1.097	862.594	0.957	126.74	1.378	#N/A	#N/A	39121.6	1.002
MatA_15_h3	YHR163W	SOL3	1.205	39.6296	0.967	48.87	0.84	965.8	1.071	96.08	1.045	#N/A	#N/A	39059.3	1
MatA_20_c11	YOR190W	SPR1	1.204	41.0516	1.001	52.27	0.898	971.355	1.077	89.38	0.972	#N/A	#N/A	38914.9	0.997
MatA_34_g8	YMR129W	POM152	1.204	40.1944	0.98	50.37	0.865	892.861	0.99	81.29	0.884	#N/A	#N/A	37879.1	0.97
MatA_7_d1	YOR323C	PRO2	1.204	44.6022	1.088	47.46	0.815	1318.27	1.462	89.51	0.973	#N/A	#N/A	39294.2	1.006
MatA_47_g1	YDL056W	MBP1	1.203	42.5071	1.037	#N/A	#N/A	924.362	1.025	#N/A	#N/A	#N/A	#N/A	39242.3	1.005
MatA_13_c8	YER046W-A		1.203	38.7924	0.946	49.75	0.855	978.929	1.086	75.16	0.817	#N/A	#N/A	39270.6	1.006
MatA_49_a9	YGL140C	YGL140C	1.203	41.0516	1.001	48.8	0.838	874.616	0.97	93.95	1.022	#N/A	#N/A	39001.8	0.999
MatA_35_b5	YPR057W	BRR1	1.203	37.4233	0.913	50.4	0.866	941.045	1.044	102.71	1.117	#N/A	#N/A	38404.3	0.984
MatA_9_a6	YPL215W	CBP3	1.203	38.2408	0.933	#N/A	#N/A	897.667	0.996	#N/A	#N/A	#N/A	#N/A	39266.5	1.006
MatA_19_f5	YOR099W	KTR1	1.203	42.5071	1.037	49.09	0.843	954.98	1.059	75.41	0.82	#N/A	#N/A	38957	0.998
MatA_50_a6	YER180C	ISC10	1.202	41.0516	1.001	48.32	0.83	877.28	0.973	93.85	1.021	#N/A	#N/A	39559.7	1.013
MatA_30_g4	YIL029C	YIL029C	1.202	40.1944	0.98	53.16	0.913	951.524	1.055	93.15	1.013	#N/A	#N/A	39467.2	1.011
MatA_35_d9	YPR097W	YPR097W	1.202	42.5071	1.037	49.75	0.855	935.622	1.038	98.42	1.07	#N/A	#N/A	38414.4	0.984
MatA_25_d5	YPL009C	TAE2	1.202	40.1944	0.98	68.25	1.173	895.367	0.993	87.9	0.956	#N/A	#N/A	38839.2	0.995
MatA_34_c6	YML100W-A	YML100W-A	1.202	39.6296	0.967	49.29	0.847	1084.07	1.202	96.12	1.045	#N/A	#N/A	38769	0.993
MatA_10_c12	YBR208C	DUR1,2	1.202	43.0989	1.051	69.53	1.195	868.104	0.963	111.19	1.209	#N/A	#N/A	38818.1	0.994
MatA_49_a10	YGL141W	HUL5	1.201	41.6297	1.015	52.27	0.898	941.573	1.044	99.48	1.082	#N/A	#N/A	39195	1.004
MatA_34_c12	YML104C	MDM1	1.2	40.1944	0.98	49.84	0.856	940.9	1.044	92.9	1.01	56.23	1.131	38934.6	0.997
MatA_35_h12	YJL057C	IKS1	1.199	41.6297	1.015	49.55	0.851	876.19	0.972	96.73	1.052	#N/A	#N/A	39165.2	1.003
MatA_29_d4	YKR001C	VPS1	1.199	42.5071	1.037	#N/A	#N/A	882.385	0.979	#N/A	#N/A	#N/A	#N/A	38629.6	0.989
MatA_16_a8	YHR206W	SKN7	1.199	41.0516	1.001	47.87	0.823	947.909	1.051	86.16	0.937	#N/A	#N/A	39268.5	1.006
MatA_16_c12	YCL036W	GFD2	1.199	48.3519	1.179	53.16	0.913	894.052	0.992	87.94	0.956	#N/A	#N/A	38813.9	0.994
MatA_7_h12	YOL018C	TLG2	1.199	38.7924	0.946	42.95	0.738	758.234	0.841	84.49	0.919	#N/A	#N/A	39050.6	1
MatA_2_g4	YLR090W	XDJ1	1.199	39.6296	0.967	48.19	0.828	774.658	0.859	95.235	1.036	#N/A	#N/A	39076.1	1.001
MatA_18_h10	YKL178C	STE3	1.199	41.0516	1.001	#N/A	#N/A	894.28	0.992	#N/A	#N/A	#N/A	#N/A	39203.8	1.004
MatA_22_a9	YLR365W		1.199	40.1944	0.98	49.94	0.858	942.927	1.046	91.52	0.995	#N/A	#N/A	39026.8	1
MatA_49_c1	YGL160W	AIM14	1.198	38.7924	0.946	44.56	0.766	864.848	0.959	93.3	1.015	#N/A	#N/A	38892.1	0.996
MatA_49_f3	YER128W	VFA1	1.198	43.9967	1.073	48.1	0.826	909.868	1.009	90.55	0.985	#N/A	#N/A	38786.8	0.993
MatA_35_e3	YJL126W	NIT2	1.198	39.6296	0.967	56.51	0.971	919.653	1.02	94.99	1.033	#N/A	#N/A	38779	0.993
MatA_42_b4	YBR031W	RPL4A	1.198	36.0869	0.88	42.9	0.737	833.27	0.924	80.69	0.877	#N/A	#N/A	38393.2	0.983
MatA_13_g6	YGR131W	FHN1	1.198	41.0516	1.001	56.33	0.968	789.53	0.876	90.77	0.987	#N/A	#N/A	39176.8	1.003
MatA_50_c6	YIL131C	FKH1	1.198	41.0516	1.001	53.64	0.922	783.989	0.87	96.77	1.052	#N/A	#N/A	38624.6	0.989
MatA_48_b10	YDR456W	NHX1	1.197	41.0516	1.001	49.26	0.846	917.623	1.018	102.66	1.116	#N/A	#N/A	39064.2	1.001
MatA_34_b11	YML094W	GIM5	1.197	45.2132	1.103	50.24	0.863	836.899	0.928	95.7	1.041	#N/A	#N/A	39414.6	1.01
MatA_33_d11	YER095W	RAD51	1.197	39.6296	0.967	76.06	1.307	971.019	1.077	111.29	1.21	#N/A	#N/A	39808.1	1.02
MatA_38_b7	YJR134C	SGM1	1.197	42.5071	1.037	55.97	0.962	894.92	0.993	96.07	1.045	#N/A	#N/A	39205.4	1.004
MatA_7_f7	YOR368W	RAD17	1.196	41.0516	1.001	47.08	0.809	906.462	1.005	89.34	0.971	#N/A	#N/A	39171.5	1.003
MatA_30_f7	YIL015W	BAR1	1.196	41.0516	1.001	53.02	0.911	1059.74	1.175	87.45	0.951	#N/A	#N/A	39057.7	1
MatA_30_h7	YIL053W	RHR2	1.196	40.1944	0.98	51.03	0.877	1028.5	1.141	88.72	0.965	#N/A	#N/A	39606.6	1.014
MatA_25_c7	YPL026C	SKS1	1.196	39.6296	0.967	53.72	0.923	775.15	0.86	90.56	0.985	#N/A	#N/A	39229.1	1.005
MatA_6_e11	YOR042W	CUE5	1.196	#N/A	#N/A	59.68	1.025	959.874	1.065	97.35	1.059	#N/A	#N/A	#N/A	#N/A
MatA_49_c10	YGL170C	SPO74	1.196	40.1944	0.98	46.33	0.796	898.7	0.997	94.68	1.03	#N/A	#N/A	38989.8	0.999
MatA_49_e5	YER115C	SPR6	1.195	43.0989	1.051	47.68	0.819	1034.09	1.147	90.83	0.988	#N/A	#N/A	39110.3	1.002
MatA_2_g5	YLR091W	GEP5	1.195	43.9967	1.073	#N/A	#N/A	855.227	0.949	#N/A	#N/A	#N/A	#N/A	38587.9	0.988
MatA_2_h12	YLR118C	YLR118C	1.195	40.1944	0.98	57.22	0.983	899.146	0.997	93.18	1.013	58.53	1.178	39256.7	1.006
MatA_22_e6	YLR235C		1.194	43.9967	1.073	76.14	1.308	931.653	1.033	111.27	1.21	#N/A	#N/A	39629.8	1.015
MatA_17_d4	YLR206W	ENT2	1.194	41.0516	1.001	51.94	0.892	877.097	0.973	90.6	0.985	#N/A	#N/A	38854.5	0.995
MatA_46_e2	YMR104C	YPK2	1.194	40.1944	0.98	43.43	0.746	812.585	0.901	80.67	0.877	#N/A	#N/A	39211.3	1.004
MatA_10_a4	YPL098C	MGR2	1.194	43.0989	1.051	54.63	0.939	858.291	0.952	94.06	1.023	#N/A	#N/A	38689.4	0.991
MatA_10_b7	YBR183W	YPC1	1.193	40.1944	0.98	47.14	0.81	927.078	1.028	93.07	1.012	#N/A	#N/A	39050.4	1
MatA_23_d4	YDR165W	TRM82	1.193	40.1944	0.98	54.22	0.932	824.202	0.914	72.05	0.783	#N/A	#N/A	39108.1	1.002
MatA_23_h1	YDR231C	COX20	1.193	41.0516	1.001	30.01	0.516	945.745	1.049	#N/A	#N/A	#N/A	#N/A	38748.5	0.993
MatA_38_a5	YJR109C	CPA2	1.193	42.5071	1.037	50.24	0.863	919.821	1.02	91.43	0.994	#N/A	#N/A	39350.4	1.008
MatA_18_a9	YKL071W	YKL071W	1.193	42.5071	1.037	49.97	0.859	901.627	1	98.51	1.071	#N/A	#N/A	39110.1	1.002
MatA_18_b7	YKL081W	TEF4	1.193	36.0869	0.88	52.65	0.905	890.256	0.987	92.66	1.008	#N/A	#N/A	38239.9	0.979
MatA_18_g9	YKL163W	PIR3	1.193	38.7924	0.946	47.4	0.814	931.532	1.033	90.4733	0.984	#N/A	#N/A	38886	0.996
MatA_39_d10	YCR028C	FEN2	1.192	#N/A	#N/A	56.61	0.973	913.045	1.013	92.72	1.008	#N/A	#N/A	#N/A	#N/A
MatA_35_d8	YPR096C	YPR096C	1.192	43.9967	1.073	50.53	0.868	974.439	1.081	91.82	0.998	#N/A	#N/A	38821.6	0.994
MatA_13_g3	YGR127W	YGR127W	1.192	#N/A	#N/A	58.34	1.002	886.845	0.984	89.17	0.97	#N/A	#N/A	#N/A	#N/A
MatA_44_h3	YBR168W	PEX32	1.192	43.9967	1.073	50.63	0.87	970.21	1.076	90.74	0.987	#N/A	#N/A	38905.3	0.997
MatA_22_h6	YLR284C	ECI1	1.191	38.7924	0.946	52.51	0.902	906.306	1.005	88.45	0.962	#N/A	#N/A	39314.8	1.007
MatA_46_c5	YJL042W	MHP1	1.191	39.6296	0.967	43.97	0.755	899.569	0.998	92.39	1.005	#N/A	#N/A	39037.8	1
MatA_16_c8	YCL030C	HIS4	1.191	43.0989	1.051	45.47	0.781	937.6	1.04	90.3033	0.982	#N/A	#N/A	38807.7	0.994
MatA_17_a7	YLR165C	PUS5	1.191	41.0516	1.001	49.81	0.856	851.252	0.944	75.22	0.818	#N/A	#N/A	40113.2	1.027
MatA_50_a5	YER179W	DMC1	1.191	41.0516	1.001	49.26	0.846	903.567	1.002	95.3	1.036	#N/A	#N/A	38740.5	0.992
MatA_7_g11	YOL003C	PFA4	1.191	40.1944	0.98	46.3	0.796	892.678	0.99	94.38	1.026	#N/A	#N/A	38997.2	0.999
MatA_20_e11	YOR222W	ODC2	1.19	41.6297	1.015	47.62	0.818	871.275	0.966	85.95	0.935	#N/A	#N/A	39302	1.007
MatA_15_e10	YHR125W		1.19	41.0516	1.001	46.51	0.799	903.146	1.002	81.6	0.887	#N/A	#N/A	38832.5	0.995
MatA_24_d6	YGL251C	HFM1	1.19	40.1944	0.98	#N/A	#N/A	831.172	0.922	#N/A	#N/A	#N/A	#N/A	39002.6	0.999
MatA_38_a9	YJR118C	ILM1	1.19	41.0516	1.001	49.61	0.852	861.347	0.955	79.08	0.86	#N/A	#N/A	39029.3	1
MatA_14_g11	YHL006C	SHU1	1.19	41.0516	1.001	53.5	0.919	858.254	0.952	84.36	0.917	#N/A	#N/A	38990.4	0.999
MatA_14_h7	YHR014W	SPO13	1.19	38.2408	0.933	61.93	1.064	906.663	1.006	80.94	0.88	#N/A	#N/A	38910.7	0.997
MatA_32_e9	YMR068W	AVO2	1.19	42.5071	1.037	53.3	0.916	890.606	0.988	96.27	1.047	#N/A	#N/A	39005.3	0.999
MatA_40_a9	YJR049C	UTR1	1.189	39.6296	0.967	51.6	0.887	1041.59	1.155	87.19	0.948	#N/A	#N/A	38939.5	0.997
MatA_2_a8	YLL047W		1.189	40.1944	0.98	53.88	0.926	1037.68	1.151	100.87	1.097	#N/A	#N/A	39101.5	1.002
MatA_9_h9	YPL105C	SYH1	1.188	45.2132	1.103	64.82	1.114	878.149	0.974	99.94	1.087	#N/A	#N/A	39087.6	1.001
MatA_37_c2	YLR452C	SST2	1.188	55.4092	1.351	49.94	0.858	1073.69	1.191	88.16	0.959	#N/A	#N/A	40072.3	1.026
MatA_37_g5	YGR011W		1.188	39.6296	0.967	50.93	0.875	882.953	0.979	94.56	1.028	#N/A	#N/A	38846.1	0.995
MatA_10_b1	YBR177C	EHT1	1.187	40.1944	0.98	48.8	0.838	887.088	0.984	97.81	1.064	#N/A	#N/A	39357.2	1.008
MatA_35_e11	YJL117W	PHO86	1.187	42.5071	1.037	49	0.842	859.694	0.953	93.96	1.022	#N/A	#N/A	37702.3	0.966
MatA_44_h8	YBR276C	PPS1	1.187	44.6022	1.088	49.35	0.848	906.013	1.005	87.51	0.952	#N/A	#N/A	39025.9	1
MatA_35_d6	YPR093C	ASR1	1.186	41.6297	1.015	57.33	0.985	939.66	1.042	95.66	1.04	#N/A	#N/A	38762.3	0.993
MatA_28_b7	YGL054C	ERV14	1.186	41.0516	1.001	52.1	0.895	937.723	1.04	84.7425	0.921	#N/A	#N/A	39496.7	1.012
MatA_40_f10	YDL169C	UGX2	1.186	39.6296	0.967	49.45	0.85	858.183	0.952	90.91	0.989	#N/A	#N/A	39075.4	1.001
MatA_19_h1	YOR126C	IAH1	1.186	40.1944	0.98	39.94	0.686	893.883	0.991	99.51	1.082	#N/A	#N/A	39087.5	1.001
MatA_13_a3	YEL071W	DLD3	1.186	40.1944	0.98	54.33	0.934	885.049	0.982	82.665	0.899	#N/A	#N/A	38693.8	0.991
MatA_9_c8	YPL186C	UIP4	1.186	43.9967	1.073	48.32	0.83	954.299	1.058	86.99	0.946	#N/A	#N/A	39376.2	1.009
MatA_48_c9	YDR471W	RPL27B	1.185	37.4233	0.913	46.67	0.802	839.094	0.931	84.62	0.92	#N/A	#N/A	38706.2	0.991
MatA_9_g3	YPL125W	KAP120	1.185	36.6176	0.893	45.74	0.786	844.781	0.937	73.1967	0.796	#N/A	#N/A	38912.4	0.997
MatA_2_a1	YLL040C	VPS13	1.185	42.5071	1.037	63.71	1.095	1025.84	1.138	143.04	1.555	#N/A	#N/A	38885.6	0.996
MatA_7_g5	YOR383C	FIT3	1.185	41.0516	1.001	48.1	0.826	882.078	0.978	87.04	0.946	#N/A	#N/A	38282.6	0.981
MatA_30_h8	YIL057C	RGI2	1.185	43.9967	1.073	63.39	1.089	933.402	1.035	96.72	1.052	#N/A	#N/A	39071.4	1.001
MatA_24_c12	YGL243W	TAD1	1.184	38.7924	0.946	74.64	1.282	886.919	0.984	89.9	0.978	#N/A	#N/A	38840	0.995
MatA_70_g2	YDL160C	DHH1	1.184	#N/A	#N/A	59.76	1.027	1179.61	1.308	109.188	1.187	#N/A	#N/A	#N/A	#N/A
MatA_27_e8	YBL070C		1.184	41.0516	1.001	53.91	0.926	862.5	0.957	92.99	1.011	#N/A	#N/A	39019.2	0.999
MatA_35_c5	YPR071W	YPR071W	1.184	41.6297	1.015	55.37	0.951	845.942	0.938	99.66	1.084	#N/A	#N/A	38740.5	0.992
MatA_44_h5	YBR270C	BIT2	1.184	47.3955	1.156	60.51	1.04	913.925	1.014	91.62	0.996	#N/A	#N/A	39586.4	1.014
MatA_70_c2	YGL020C	GET1	1.183	42.5071	1.037	42.54	0.731	849.93	0.943	101.17	1.1	#N/A	#N/A	39273.3	1.006
MatA_34_d5	YML113W	DAT1	1.183	41.6297	1.015	47.97	0.824	937.132	1.039	95.94	1.043	#N/A	#N/A	39388.3	1.009
MatA_19_b5	YGR044C	RME1	1.183	43.0989	1.051	56.76	0.975	911.87	1.011	82.46	0.897	#N/A	#N/A	39107.5	1.002
MatA_40_g5	YDL176W	YDL176W	1.183	36.6176	0.893	35.6	0.612	959.757	1.064	83.66	0.91	#N/A	#N/A	39302.6	1.007
MatA_36_c6	YHR006W	STP2	1.183	41.6297	1.015	53.88	0.926	847.219	0.94	96.95	1.054	#N/A	#N/A	39638.1	1.015
MatA_25_g2	YPR134W	MSS18	1.182	#N/A	#N/A	72.72	1.249	821.729	0.911	89.42	0.972	#N/A	#N/A	#N/A	#N/A
MatA_24_a4	YGL203C	KEX1	1.182	41.6297	1.015	43.7	0.751	847.178	0.94	79.62	0.866	#N/A	#N/A	38754.1	0.993
MatA_42_d1	YBR057C	MUM2	1.182	43.0989	1.051	47.78	0.821	827.136	0.917	98.32	1.069	#N/A	#N/A	39282	1.006
MatA_30_h12	YIL073C	SPO22	1.182	41.0516	1.001	55.51	0.954	892.752	0.99	89.27	0.971	#N/A	#N/A	39174.3	1.003
MatA_49_a12	YGL144C	ROG1	1.181	39.6296	0.967	51.77	0.89	880.227	0.976	94.55	1.028	#N/A	#N/A	39648.5	1.016
MatA_49_b7	YGL153W	PEX14	1.181	42.5071	1.037	53.26	0.915	890.851	0.988	98.48	1.071	#N/A	#N/A	39156.6	1.003
MatA_49_d7	YER101C	AST2	1.181	43.9967	1.073	49.94	0.858	1001.6	1.111	91.8	0.998	#N/A	#N/A	38989.3	0.999
MatA_25_f11	YPR130C		1.181	44.6022	1.088	70.45	1.21	1013.17	1.124	91.91	0.999	#N/A	#N/A	38849.2	0.995
MatA_23_a4	YLR296W		1.181	40.1944	0.98	70.36	1.209	946.068	1.049	86.875	0.945	#N/A	#N/A	40260.4	1.031
MatA_23_d6	YDR171W	HSP42	1.181	41.6297	1.015	59.78	1.027	964.485	1.07	87.77	0.954	#N/A	#N/A	39690.7	1.017
MatA_34_g2	YMR122C		1.181	41.0516	1.001	46.23	0.794	875.274	0.971	79.68	0.866	#N/A	#N/A	39483.7	1.011
MatA_10_f3	YBR240C	THI2	1.181	42.5071	1.037	50.44	0.867	933.674	1.036	92.79	1.009	#N/A	#N/A	38948.3	0.998
MatA_2_b3	YLL057C	JLP1	1.181	#N/A	#N/A	49.65	0.853	974.629	1.081	100.665	1.095	#N/A	#N/A	#N/A	#N/A
MatA_13_f3	YER079W	YER079W	1.18	41.0516	1.001	52.44	0.901	945.321	1.048	93.65	1.018	#N/A	#N/A	38538.3	0.987
MatA_21_c12	YJL179W	PFD1	1.18	#N/A	#N/A	65.86	1.132	811.657	0.9	98.79	1.074	#N/A	#N/A	#N/A	#N/A
MatA_41_c1	YNL032W	SIW14	1.18	40.1944	0.98	47.45	0.815	821.465	0.911	87.05	0.947	#N/A	#N/A	38830.8	0.995
MatA_41_e4	YNR019W	ARE2	1.18	40.1944	0.98	42.71	0.734	898.9	0.997	91.86	0.999	#N/A	#N/A	39047	1
MatA_35_d11	YPR099C		1.179	#N/A	#N/A	33.56	0.577	908.125	1.007	#N/A	#N/A	#N/A	#N/A	#N/A	#N/A
MatA_35_g10	YJL077C	ICS3	1.179	46.1401	1.125	52.51	0.902	911.085	1.01	91.56	0.996	#N/A	#N/A	38217.7	0.979
MatA_20_h10	YOR284W	HUA2	1.179	41.0516	1.001	47.84	0.822	876.52	0.972	88.51	0.962	#N/A	#N/A	38733.2	0.992
MatA_50_b2	YMR052C-A		1.179	43.9967	1.073	49.39	0.849	1013.2	1.124	96.31	1.047	#N/A	#N/A	38652.9	0.99
MatA_21_g2	YJL130C	URA2	1.179	39.6296	0.967	50.87	0.874	878.125	0.974	91.01	0.99	#N/A	#N/A	38724.5	0.992
MatA_22_c2	YLR387C	REH1	1.179	40.1944	0.98	46.33	0.796	990.076	1.098	79.27	0.862	#N/A	#N/A	38910.6	0.997
MatA_7_e8	YOR352W	TFB6	1.179	40.1944	0.98	51	0.876	862.427	0.957	89.63	0.975	#N/A	#N/A	38564.1	0.988
MatA_1_b10	YAL040C	CLN3	1.179	41.6297	1.015	81.31	1.397	880.275	0.976	142.05	1.545	#N/A	#N/A	39477.7	1.011
MatA_18_a5	YKL067W	YNK1	1.178	38.2408	0.933	51.73	0.889	782.913	0.868	86.45	0.94	#N/A	#N/A	38836.9	0.995
MatA_25_a10	YPL055C	LGE1	1.178	55.4092	1.351	48.77	0.838	969.432	1.075	91.75	0.998	#N/A	#N/A	39760	1.018
MatA_5_c3	YMR284W	YKU70	1.178	50.965	1.243	48.17	0.828	947.416	1.051	101.5	1.104	#N/A	#N/A	40347.8	1.033
MatA_8_d1	YOL059W	GPD2	1.178	41.0516	1.001	49.32	0.847	962.581	1.068	94.08	1.023	#N/A	#N/A	39371.7	1.008
MatA_44_e1	YJL191W	RPS14B	1.178	40.1944	0.98	47.68	0.819	910.101	1.009	87.04	0.946	#N/A	#N/A	39432.2	1.01
MatA_9_g11	YPL114W		1.178	43.0989	1.051	46.83	0.805	995.1	1.104	94.98	1.033	#N/A	#N/A	39321.3	1.007
MatA_34_f11	YMR119W-A		1.178	39.6296	0.967	51.53	0.885	882.073	0.978	79.65	0.866	#N/A	#N/A	38733.6	0.992
MatA_6_f9	YOR054C	VHS3	1.178	41.0516	1.001	42.86	0.736	902.307	1.001	95.01	1.033	#N/A	#N/A	38884.8	0.996
MatA_10_c6	YBR201W	DER1	1.177	41.6297	1.015	47.87	0.823	853	0.946	102.37	1.113	56.65	1.14	38757.1	0.993
MatA_15_f11	YHR142W	CHS7	1.177	41.0516	1.001	50.24	0.863	945.831	1.049	#N/A	#N/A	#N/A	#N/A	38819.9	0.994
MatA_18_d9	YKL118W		1.177	38.7924	0.946	52.99	0.91	1154.45	1.28	86.9625	0.946	#N/A	#N/A	38450	0.985
MatA_17_d9	YLR213C	CRR1	1.177	40.1944	0.98	51.43	0.884	892.533	0.99	88.37	0.961	#N/A	#N/A	38345.7	0.982
MatA_20_g8	YOR247W	SRL1	1.176	42.5071	1.037	51.4	0.883	928.653	1.03	87.86	0.955	#N/A	#N/A	39163.8	1.003
MatA_47_d9	YDL021W	GPM2	1.176	#N/A	#N/A	64.08	1.101	1341.45	1.488	128.22	1.394	#N/A	#N/A	#N/A	#N/A
MatA_22_d5	YLR412W	BER1	1.176	40.1944	0.98	#N/A	#N/A	1006.09	1.116	#N/A	#N/A	#N/A	#N/A	39050.5	1
MatA_10_b11	YBR187W	GDT1	1.176	40.1944	0.98	61.17	1.051	862.596	0.957	100.03	1.088	#N/A	#N/A	39130.6	1.002
MatA_70_h3	YBR097W	VPS15	1.176	#N/A	#N/A	42.98	0.738	918.053	1.018	#N/A	#N/A	#N/A	#N/A	#N/A	#N/A
MatA_30_d10	YDR318W	MCM21	1.176	45.2132	1.103	64.78	1.113	964.496	1.07	130.727	1.421	64.56	1.299	39350.3	1.008
MatA_4_e2	YMR190C	SGS1	1.175	#N/A	#N/A	54.81	0.942	898.87	0.997	111.58	1.213	#N/A	#N/A	#N/A	#N/A
MatA_47_f7	YDL049C	KNH1	1.175	#N/A	#N/A	47.49	0.816	834.983	0.926	90.83	0.988	#N/A	#N/A	#N/A	#N/A
MatA_24_a12	YGL214W		1.175	41.6297	1.015	50.14	0.862	1045.45	1.16	91.02	0.99	#N/A	#N/A	38946.6	0.998
MatA_24_c11	YGL242C	YGL242C	1.175	40.1944	0.98	52.34	0.899	883.64	0.98	92.56	1.006	#N/A	#N/A	39400.4	1.009
MatA_15_g11	YHR159W	TDA11	1.175	39.6296	0.967	47.49	0.816	867.761	0.962	93.1767	1.013	#N/A	#N/A	39233.8	1.005
MatA_38_f5	YDL230W	PTP1	1.174	40.1944	0.98	47.87	0.823	806.009	0.894	92.34	1.004	#N/A	#N/A	39166.5	1.003
MatA_18_e7	YKL130C	SHE2	1.174	39.6296	0.967	47.55	0.817	953.197	1.057	93.91	1.021	#N/A	#N/A	39540	1.013
MatA_70_b1	YLR403W	SFP1	1.174	25.2524	0.616	#N/A	#N/A	651.178	0.722	59.9533	0.652	#N/A	#N/A	38181.4	0.978
MatA_37_h6	YJR094C	IME1	1.174	42.5071	1.037	53.67	0.922	863.414	0.958	92.64	1.007	#N/A	#N/A	39815	1.02
MatA_48_h9	YGL124C	MON1	1.173	36.6176	0.893	49.03	0.842	906.872	1.006	93.61	1.018	#N/A	#N/A	39067.8	1.001
MatA_19_d2	YGR072W	UPF3	1.173	48.3519	1.179	46.93	0.806	1047.53	1.162	114.32	1.243	#N/A	#N/A	39466.3	1.011
MatA_8_a3	YOL023W	IFM1	1.173	35.3006	0.861	#N/A	#N/A	800.085	0.887	#N/A	#N/A	#N/A	#N/A	38860.4	0.995
MatA_7_f8	YOR371C	GPB1	1.173	47.3955	1.156	79.12	1.359	999.842	1.109	92.38	1.005	#N/A	#N/A	39371.7	1.008
MatA_25_c9	YPL023C	MET12	1.173	41.6297	1.015	59.51	1.023	916.977	1.017	89.435	0.972	#N/A	#N/A	39935	1.023
MatA_15_c12	YHR095W		1.172	39.6296	0.967	48	0.825	917.942	1.018	88.62	0.964	#N/A	#N/A	39428.3	1.01
MatA_50_b4	YMR053C	STB2	1.172	43.0989	1.051	49.26	0.846	912.467	1.012	95.14	1.035	#N/A	#N/A	38848.5	0.995
MatA_42_a5	YBR019C	GAL10	1.172	39.6296	0.967	46.17	0.793	891.983	0.989	91.02	0.99	#N/A	#N/A	39065.8	1.001
MatA_4_a3	YMR039C	SUB1	1.171	47.3955	1.156	53.64	0.922	1131.59	1.255	96.15	1.046	#N/A	#N/A	38600.2	0.989
MatA_30_e4	YDR329C	PEX3	1.171	40.1944	0.98	57.44	0.987	932.156	1.034	92.83	1.009	#N/A	#N/A	38544.7	0.987
MatA_16_b5	YCL008C	STP22	1.17	41.6297	1.015	45.52	0.782	945.615	1.049	76.91	0.836	#N/A	#N/A	40022	1.025
MatA_44_a7	YDR174W	HMO1	1.17	#N/A	#N/A	43.52	0.748	974.459	1.081	87.1967	0.948	#N/A	#N/A	#N/A	#N/A
MatA_10_g7	YBR263W	SHM1	1.17	38.7924	0.946	50.7	0.871	910.473	1.01	92.24	1.003	#N/A	#N/A	38991.9	0.999
MatA_26_f7	YFR053C	HXK1	1.17	38.7924	0.946	48.64	0.836	988.122	1.096	84.24	0.916	#N/A	#N/A	39108.9	1.002
MatA_26_h10	YGR247W	CPD1	1.17	39.6296	0.967	49.42	0.849	863.23	0.957	86.2	0.937	#N/A	#N/A	38916.3	0.997
MatA_21_g1	YJL131C	AIM23	1.17	41.6297	1.015	44.24	0.76	890.931	0.988	95.7	1.041	#N/A	#N/A	38781.8	0.993
MatA_15_b9	YHR073W	OSH3	1.17	40.1944	0.98	49.42	0.849	991.707	1.1	89.64	0.975	#N/A	#N/A	39282.6	1.006
MatA_70_e9	YBR279W	PAF1	1.169	#N/A	#N/A	73.93	1.27	1471.38	1.632	128.305	1.395	#N/A	#N/A	#N/A	#N/A
MatA_23_a12	YLR308W	CDA2	1.169	42.5071	1.037	49.78	0.855	975.669	1.082	88.57	0.963	#N/A	#N/A	39178.4	1.004
MatA_44_a5	YDL133C-A	RPL41B	1.169	48.3519	1.179	48.93	0.841	887.303	0.984	97.36	1.059	#N/A	#N/A	39266.6	1.006
MatA_13_d1	YER051W	JHD1	1.169	40.1944	0.98	49.45	0.85	855.636	0.949	93.03	1.012	#N/A	#N/A	39079.3	1.001
MatA_18_a3	YKL065C	YET1	1.168	38.7924	0.946	48.9	0.84	995.929	1.105	87.17	0.948	58.36	1.174	38679.8	0.991
MatA_42_a9	YBR023C	CHS3	1.168	#N/A	#N/A	43.91	0.754	788.929	0.875	86.96	0.946	#N/A	#N/A	#N/A	#N/A
MatA_17_f10	YKL025C	PAN3	1.168	42.5071	1.037	48.61	0.835	1036.09	1.149	94.8	1.031	#N/A	#N/A	39136.1	1.002
MatA_27_c11	YBL048W		1.168	41.6297	1.015	50.83	0.873	864.778	0.959	80.72	0.878	#N/A	#N/A	39506.8	1.012
MatA_16_g2	YCR020C	PET18	1.168	39.6296	0.967	50.07	0.86	929.023	1.03	92.4267	1.005	#N/A	#N/A	39189.6	1.004
MatA_6_b9	YOR002W	ALG6	1.167	38.2408	0.933	47.31	0.813	938.88	1.041	92.27	1.003	#N/A	#N/A	38877.5	0.996
MatA_45_b8	YCR088W	ABP1	1.167	41.0516	1.001	50.83	0.873	862.817	0.957	88.55	0.963	#N/A	#N/A	39051.7	1
MatA_35_b8	YPR060C	ARO7	1.167	41.6297	1.015	#N/A	#N/A	978.266	1.085	#N/A	#N/A	#N/A	#N/A	38657.2	0.99
MatA_22_e3	YLR232W		1.167	39.6296	0.967	52.1	0.895	880.235	0.976	85.03	0.925	#N/A	#N/A	30116.6	0.771
MatA_22_g5	YLR267W	BOP2	1.167	39.6296	0.967	53.22	0.914	900.936	0.999	88.515	0.962	#N/A	#N/A	38940.9	0.997
MatA_23_b5	YLR313C	SPH1	1.166	39.6296	0.967	48.61	0.835	939.254	1.042	70.55	0.767	#N/A	#N/A	39121.1	1.002
MatA_30_e6	YDR332W	IRC3	1.166	38.7924	0.946	32.69	0.562	1038.22	1.151	#N/A	#N/A	#N/A	#N/A	38072.6	0.975
MatA_49_a7	YGL138C	YGL138C	1.165	41.6297	1.015	53.98	0.927	835.595	0.927	95.23	1.036	#N/A	#N/A	39043.8	1
MatA_18_d7	YKL116C	PRR1	1.165	37.4233	0.913	48	0.825	874.339	0.97	92.6433	1.007	#N/A	#N/A	38899.7	0.996
MatA_32_g7	YMR091C	NPL6	1.165	67.0332	1.635	#N/A	#N/A	1414.72	1.569	#N/A	#N/A	#N/A	#N/A	39242.6	1.005
MatA_10_f4	YBR241C	YBR241C	1.165	39.6296	0.967	49.39	0.849	988.41	1.096	93.85	1.021	#N/A	#N/A	38908.4	0.997
MatA_10_b12	YBR188C	NTC20	1.164	40.1944	0.98	49.35	0.848	915.574	1.015	100.26	1.09	#N/A	#N/A	39165.8	1.003
MatA_44_a4	YCR102W-A		1.164	41.0516	1.001	46.89	0.806	819.602	0.909	92.27	1.003	#N/A	#N/A	39311	1.007
MatA_32_b1	YIL009C-A	EST3	1.164	43.0989	1.051	59.66	1.025	925.485	1.026	110.915	1.206	#N/A	#N/A	39870.9	1.021
MatA_31_c6	YIL071C	PCI8	1.164	40.1944	0.98	46.36	0.797	832.373	0.923	96.85	1.053	#N/A	#N/A	38791.7	0.994
MatA_22_a3	YLR356W	ATG33	1.164	40.1944	0.98	47.46	0.815	841.41	0.933	84.08	0.914	#N/A	#N/A	39134.3	1.002
MatA_26_d11	YER091C-A		1.163	40.1944	0.98	51.37	0.883	898.886	0.997	88.25	0.96	#N/A	#N/A	38753.3	0.993
MatA_26_g11	YGR233C	PHO81	1.163	38.7924	0.946	57.94	0.996	934.713	1.037	90.14	0.98	#N/A	#N/A	39415.9	1.01
MatA_36_a5	YJL051W	IRC8	1.163	39.6296	0.967	53.74	0.923	783.765	0.869	86.34	0.939	#N/A	#N/A	39400.6	1.009
MatA_35_e6	YJL122W	ALB1	1.163	40.1944	0.98	57.08	0.981	830.007	0.921	93.25	1.014	#N/A	#N/A	38582.7	0.988
MatA_23_a8	YLR303W	MET17	1.163	38.7924	0.946	#N/A	#N/A	860.134	0.954	#N/A	#N/A	#N/A	#N/A	39001.7	0.999
MatA_13_a9	YER007C-A	TMA20	1.163	39.6296	0.967	50.26	0.864	893.147	0.991	85.4967	0.93	#N/A	#N/A	38527.5	0.987
MatA_34_f7	YMR111C	YMR111C	1.163	40.1944	0.98	42.68	0.733	928.916	1.03	79.56	0.865	#N/A	#N/A	39204.4	1.004
MatA_1_f4	YAR035W	YAT1	1.163	39.6296	0.967	47.78	0.821	863.317	0.958	97.36	1.059	#N/A	#N/A	38746.6	0.992
MatA_50_b3	YMR052W	FAR3	1.163	43.0989	1.051	51.6	0.887	983.843	1.091	96.6	1.05	#N/A	#N/A	38559	0.988
MatA_24_b1	YGL215W	CLG1	1.163	38.2408	0.933	48.96	0.841	838.373	0.93	91.26	0.992	#N/A	#N/A	39089.9	1.001
MatA_20_a8	YOR153W	PDR5	1.162	42.5071	1.037	53.77	0.924	896.058	0.994	88.78	0.965	#N/A	#N/A	39120.8	1.002
MatA_20_c12	YOR191W	ULS1	1.162	38.7924	0.946	49.29	0.847	947.863	1.051	85.04	0.925	#N/A	#N/A	38815	0.994
MatA_42_c1	YBR043C	QDR3	1.162	41.6297	1.015	50.14	0.862	885.155	0.982	99.55	1.082	#N/A	#N/A	38876.9	0.996
MatA_25_a1	YPL066W	RGL1	1.162	40.1944	0.98	57.22	0.983	968.979	1.075	89.26	0.971	#N/A	#N/A	40068.2	1.026
MatA_14_g9	YHL008C	YHL008C	1.162	39.6296	0.967	57.26	0.984	927.434	1.029	78.15	0.85	#N/A	#N/A	38925.4	0.997
MatA_6_d8	YOR027W	STI1	1.162	41.0516	1.001	46.26	0.795	903.487	1.002	106.51	1.158	#N/A	#N/A	39446.7	1.01
MatA_12_a8	YDR388W	RVS167	1.162	#N/A	#N/A	49	0.842	986.297	1.094	90.48	0.984	#N/A	#N/A	#N/A	#N/A
MatA_12_b10	YDR408C	ADE8	1.162	40.1944	0.98	#N/A	#N/A	952.116	1.056	#N/A	#N/A	#N/A	#N/A	39190.8	1.004
MatA_18_b1	YKL075C	YKL075C	1.162	41.6297	1.015	54.5	0.936	902.219	1.001	89.17	0.97	#N/A	#N/A	38781.7	0.993
MatA_40_e10	YDL144C	YDL144C	1.161	40.1944	0.98	58.09	0.998	841.899	0.934	92.39	1.005	#N/A	#N/A	38808.3	0.994
MatA_37_a9	YLR431C	ATG23	1.161	41.0516	1.001	50.37	0.865	889.129	0.986	86.71	0.943	#N/A	#N/A	38572.9	0.988
MatA_7_a9	YOR289W	YOR289W	1.161	42.5071	1.037	45.88	0.788	914.105	1.014	96.19	1.046	46.52	0.936	39315	1.007
MatA_35_c3	YPR069C	SPE3	1.161	40.1944	0.98	57.51	0.988	915.968	1.016	95.84	1.042	#N/A	#N/A	38540.5	0.987
MatA_44_f6	YKR027W	BCH2	1.161	41.6297	1.015	47.9	0.823	966.141	1.072	82.72	0.899	#N/A	#N/A	38534.2	0.987
MatA_38_b12	YJR145C	RPS4A	1.161	44.6022	1.088	53.88	0.926	989.754	1.098	82.6475	0.899	#N/A	#N/A	38271.1	0.98
MatA_34_d9	YML118W	NGL3	1.161	40.1944	0.98	52.14	0.896	839.993	0.932	82.03	0.892	#N/A	#N/A	39290.8	1.006
MatA_47_c1	YBR162C	TOS1	1.161	#N/A	#N/A	#N/A	#N/A	907.049	1.006	55.11	0.599	#N/A	#N/A	#N/A	#N/A
MatA_23_a5	YLR297W	YLR297W	1.16	39.6296	0.967	51.57	0.886	892.432	0.99	90.33	0.982	#N/A	#N/A	39254.3	1.005
MatA_23_h3	YDR233C	RTN1	1.16	43.9967	1.073	49.58	0.852	891.092	0.988	83.65	0.91	#N/A	#N/A	38966.6	0.998
MatA_23_a7	YLR300W	EXG1	1.16	40.1944	0.98	47.4	0.814	914.355	1.014	92.61	1.007	#N/A	#N/A	39019.9	0.999
MatA_49_f5	YER130C	YER130C	1.16	43.0989	1.051	51.03	0.877	914.968	1.015	92.05	1.001	#N/A	#N/A	39157.6	1.003
MatA_12_a4	YDR384C	ATO3	1.16	43.0989	1.051	50.44	0.867	875.568	0.971	94.12	1.023	#N/A	#N/A	39248.2	1.005
MatA_39_g1	YJL016W	YJL016W	1.16	43.9967	1.073	53.95	0.927	#N/A	#N/A	88.74	0.965	57.2	1.151	39194.4	1.004
MatA_20_b3	YOR164C	GET4	1.159	40.1944	0.98	47.68	0.819	952.754	1.057	86.28	0.938	#N/A	#N/A	39283.6	1.006
MatA_24_d8	YGL253W	HXK2	1.159	33.7622	0.823	55.16	0.948	814.43	0.903	75.45	0.82	#N/A	#N/A	38421.1	0.984
MatA_45_a7	YCR033W	SNT1	1.159	41.6297	1.015	47.3	0.813	941.748	1.044	88.53	0.963	#N/A	#N/A	39769.1	1.019
MatA_39_d7	YCR025C		1.158	#N/A	#N/A	53.64	0.922	1000.51	1.11	93.86	1.021	#N/A	#N/A	#N/A	#N/A
MatA_18_a1	YKL063C	YKL063C	1.158	41.6297	1.015	56.29	0.967	972.168	1.078	95.44	1.038	#N/A	#N/A	38707.5	0.991
MatA_49_c7	YGL166W	CUP2	1.158	39.6296	0.967	47.33	0.813	928.481	1.03	95.01	1.033	#N/A	#N/A	38939.5	0.997
MatA_49_h12	YER174C	GRX4	1.158	46.1401	1.125	47.46	0.815	914.095	1.014	95.28	1.036	#N/A	#N/A	38792.9	0.994
MatA_8_f5	YPL265W	DIP5	1.158	40.1944	0.98	48.06	0.826	923.716	1.024	113.81	1.238	#N/A	#N/A	38927.2	0.997
MatA_31_a2	YIL077C	YIL077C	1.158	#N/A	#N/A	55.48	0.953	896.212	0.994	91.43	0.994	#N/A	#N/A	#N/A	#N/A
MatA_31_b2	YIL007C	NAS2	1.158	40.1944	0.98	45.87	0.788	859.104	0.953	96.18	1.046	#N/A	#N/A	38886.1	0.996
MatA_22_f5	YLR253W	YLR253W	1.157	39.6296	0.967	50.67	0.871	845.469	0.938	90.04	0.979	#N/A	#N/A	39417.4	1.01
MatA_26_g8	YGR230W	BNS1	1.157	40.1944	0.98	51.13	0.879	878.569	0.974	84.12	0.915	#N/A	#N/A	38894.3	0.996
MatA_20_f6	YOR230W	WTM1	1.156	40.1944	0.98	48.67	0.836	939.905	1.042	82.36	0.896	#N/A	#N/A	38866.9	0.996
MatA_45_d10	YML042W	CAT2	1.156	41.6297	1.015	47.68	0.819	898.018	0.996	88.7	0.965	#N/A	#N/A	39039.5	1
MatA_38_a10	YJR119C	JHD2	1.156	46.1401	1.125	52.2	0.897	919.717	1.02	89.7	0.975	#N/A	#N/A	39893.8	1.022
MatA_9_g6	YPL120W	VPS30	1.156	47.3955	1.156	50.47	0.867	1004.14	1.114	105.85	1.151	#N/A	#N/A	39694.6	1.017
MatA_30_d6	YDR314C	RAD34	1.155	42.5071	1.037	53.5	0.919	1044.37	1.158	84.84	0.923	#N/A	#N/A	38817.8	0.994
MatA_30_g3	YIL028W		1.155	40.1944	0.98	50.9	0.875	1020.77	1.132	89.11	0.969	#N/A	#N/A	39305.3	1.007
MatA_21_d7	YJL168C	SET2	1.155	42.5071	1.037	56.55	0.972	897.362	0.995	96.56	1.05	#N/A	#N/A	39882.5	1.022
MatA_70_e4	YAL016W	TPD3	1.155	#N/A	#N/A	64.5	1.108	#N/A	#N/A	#N/A	#N/A	#N/A	#N/A	#N/A	#N/A
MatA_8_g5	YPL250C	ICY2	1.155	40.1944	0.98	42.18	0.725	943.447	1.046	94.6	1.029	#N/A	#N/A	38849.4	0.995
MatA_44_f5	YKR023W	YKR023W	1.155	41.0516	1.001	51.53	0.885	915.894	1.016	92.36	1.004	#N/A	#N/A	39438	1.01
MatA_25_g7	YPR141C	KAR3	1.155	55.4092	1.351	#N/A	#N/A	1075.66	1.193	#N/A	#N/A	43.96	0.885	40520.1	1.038
MatA_70_d11	YML112W	CTK3	1.155	54.0153	1.317	59.02	1.014	1220.1	1.353	117.38	1.276	#N/A	#N/A	38908.5	0.997
MatA_37_a2	YLR422W	YLR422W	1.155	50.3031	1.227	47.87	0.823	944.272	1.047	83.67	0.91	#N/A	#N/A	38689.8	0.991
MatA_30_c8	YDR297W	SUR2	1.155	38.2408	0.933	47.9	0.823	760.019	0.843	81.55	0.887	#N/A	#N/A	38817	0.994
MatA_30_g12	YIL041W	GVP36	1.155	41.6297	1.015	50.67	0.871	949.078	1.053	89.66	0.975	56.34	1.134	38645.7	0.99
MatA_31_b1	YIL006W	YIA6	1.155	40.1944	0.98	41.44	0.712	823.44	0.913	91.66	0.997	#N/A	#N/A	39005.1	0.999
MatA_24_c3	YGL230C	YGL230C	1.154	40.1944	0.98	47.36	0.814	872.914	0.968	86.13	0.937	#N/A	#N/A	39069.9	1.001
MatA_15_b12	YHR077C	NMD2	1.154	47.3955	1.156	61.64	1.059	922.855	1.024	96.16	1.046	#N/A	#N/A	39752.1	1.018
MatA_38_f3	YDL227C	HO	1.154	42.5071	1.037	53.43	0.918	888.776	0.986	85.78	0.933	#N/A	#N/A	39193.7	1.004
MatA_22_c8	YLR398C	SKI2	1.154	42.5071	1.037	48.29	0.83	1045.71	1.16	79.955	0.869	#N/A	#N/A	38869.7	0.996
MatA_45_h8	YOR268C	YOR268C	1.154	41.6297	1.015	47.68	0.819	1019.33	1.131	93.72	1.019	#N/A	#N/A	38915.3	0.997
MatA_38_g12	YDR009W	GAL3	1.153	39.6296	0.967	52.51	0.902	833.526	0.924	95.77	1.041	#N/A	#N/A	39167.5	1.003
MatA_41_d4	YNR005C		1.153	43.0989	1.051	47.15	0.81	919.487	1.02	98.14	1.067	#N/A	#N/A	39451.9	1.011
MatA_36_c3	YHL039W	EFM1	1.153	42.5071	1.037	47.71	0.82	862.933	0.957	94.78	1.031	#N/A	#N/A	38974.3	0.998
MatA_45_e10	YMR198W	CIK1	1.153	59.7343	1.457	64.9	1.115	1025.87	1.138	142.07	1.545	#N/A	#N/A	40717.5	1.043
MatA_1_h7	YLL028W	TPO1	1.152	#N/A	#N/A	52.24	0.898	901.224	1	98.52	1.071	#N/A	#N/A	#N/A	#N/A
MatA_25_e1	YPR002W	PDH1	1.152	40.1944	0.98	61.6	1.058	991.992	1.1	91.9	0.999	#N/A	#N/A	38658.9	0.99
MatA_40_b8	YJR061W	YJR061W	1.152	40.1944	0.98	54.08	0.929	892	0.989	#N/A	#N/A	#N/A	#N/A	38973	0.998
MatA_2_c4	YLR015W	BRE2	1.152	43.9967	1.073	51.57	0.886	1139.34	1.264	114.71	1.247	#N/A	#N/A	39223	1.005
MatA_19_a12	YGR037C	ACB1	1.152	#N/A	#N/A	51.43	0.884	876	0.972	75.65	0.823	64.76	1.303	#N/A	#N/A
MatA_44_a3	YCR095C	OCA4	1.152	40.1944	0.98	44.33	0.762	782.35	0.868	92.565	1.007	#N/A	#N/A	39229.6	1.005
MatA_20_c7	YOR186W	YOR186W	1.151	41.0516	1.001	49.16	0.845	913.72	1.013	86.42	0.94	#N/A	#N/A	38944.8	0.998
MatA_20_e8	YOR219C	STE13	1.151	40.1944	0.98	47.81	0.821	889.108	0.986	95.54	1.039	#N/A	#N/A	38795.7	0.994
MatA_21_c5	YJL187C	SWE1	1.151	36.6176	0.893	48.58	0.835	819.807	0.909	82.95	0.902	#N/A	#N/A	38608.8	0.989
MatA_13_a2	YEL068C	YEL068C	1.151	41.0516	1.001	62.15	1.068	937.957	1.04	71.87	0.781	#N/A	#N/A	39062.7	1.001
MatA_13_h5	YGR143W	SKN1	1.151	41.0516	1.001	54.57	0.938	867.483	0.962	89.44	0.973	#N/A	#N/A	39193.5	1.004
MatA_50_c2	YJR066W	TOR1	1.151	41.0516	1.001	51.6	0.887	908.43	1.008	95.3533	1.037	#N/A	#N/A	38973.7	0.998
MatA_26_d10	YER039C-A	YER039C-A	1.151	41.0516	1.001	44.6	0.766	818.22	0.907	86.75	0.943	#N/A	#N/A	38906.6	0.997
MatA_44_g4	YML035C	AMD1	1.15	59.7343	1.457	54.08	0.929	838.09	0.93	88.48	0.962	#N/A	#N/A	39692.6	1.017
MatA_20_d4	YOR196C	LIP5	1.15	41.0516	1.001	39.04	0.671	836.978	0.928	86.55	0.941	#N/A	#N/A	38540.5	0.987
MatA_37_c3	YLR453C	RIF2	1.15	40.1944	0.98	56.86	0.977	937.444	1.04	95.88	1.043	#N/A	#N/A	39123.3	1.002
MatA_11_e12	YDR137W	RGP1	1.15	40.1944	0.98	#N/A	#N/A	911.209	1.011	#N/A	#N/A	#N/A	#N/A	38531.4	0.987
MatA_17_f7	YKL017C	HCS1	1.15	40.1944	0.98	39.77	0.683	892.953	0.99	92.075	1.001	#N/A	#N/A	39230.1	1.005
MatA_17_g12	YKL046C	DCW1	1.15	39.6296	0.967	65.76	1.13	823.252	0.913	84.31	0.917	#N/A	#N/A	38516.2	0.987
MatA_18_g7	YKL161C	KDX1	1.15	39.6296	0.967	49.03	0.842	914.027	1.014	88.92	0.967	#N/A	#N/A	38804.3	0.994
MatA_33_f4	YHR191C	CTF8	1.15	59.7343	1.457	#N/A	#N/A	1197.27	1.328	122.185	1.329	#N/A	#N/A	41134.6	1.054
MatA_25_c11	YPL021W	ECM23	1.149	41.0516	1.001	57.01	0.98	932.246	1.034	89.61	0.974	#N/A	#N/A	39352.8	1.008
MatA_25_g9	YPR146C		1.149	#N/A	#N/A	55.81	0.959	1106.22	1.227	97.14	1.056	#N/A	#N/A	#N/A	#N/A
MatA_15_c11	YHR094C	HXT1	1.149	39.6296	0.967	51.16	0.879	837.876	0.929	84.22	0.916	#N/A	#N/A	39003.1	0.999
MatA_15_e9	YHR124W	NDT80	1.149	40.1944	0.98	50.87	0.874	934.221	1.036	79.6	0.866	#N/A	#N/A	39103	1.002
MatA_35_g11	YJL073W	JEM1	1.149	42.5071	1.037	60.22	1.035	899.405	0.998	138.19	1.503	#N/A	#N/A	37982.9	0.973
MatA_6_b8	YOR001W	RRP6	1.149	41.0516	1.001	40.13	0.69	976.702	1.083	94.86	1.031	#N/A	#N/A	38827.1	0.995
MatA_24_a1	YGL199C		1.149	40.1944	0.98	50.7	0.871	999.727	1.109	99.47	1.082	#N/A	#N/A	38659	0.99
MatA_16_b1	YCL002C	YCL002C	1.149	42.5071	1.037	54.81	0.942	834.474	0.926	77.95	0.848	60.98	1.227	39055.2	1
MatA_22_h3	YLR281C	YLR281C	1.148	39.6296	0.967	50.97	0.876	959.786	1.064	89.62	0.975	#N/A	#N/A	39223.2	1.005
MatA_44_d5	YJL161W	FMP33	1.148	41.6297	1.015	49.55	0.851	891.041	0.988	89.14	0.969	#N/A	#N/A	39292.8	1.006
MatA_22_b12	YLR385C	SWC7	1.147	40.1944	0.98	47.74	0.82	1001.01	1.11	80.77	0.878	#N/A	#N/A	38838.4	0.995
MatA_8_d2	YOL060C	MAM3	1.147	#N/A	#N/A	52.51	0.902	931.279	1.033	94.59	1.029	#N/A	#N/A	#N/A	#N/A
MatA_20_f3	YOR227W	HER1	1.147	42.5071	1.037	48.54	0.834	917.609	1.018	87.4	0.95	#N/A	#N/A	38812.9	0.994
MatA_21_d10	YJL164C	TPK1	1.147	41.6297	1.015	61.01	1.048	955.633	1.06	95.75	1.041	#N/A	#N/A	39320.4	1.007
MatA_18_d8	YKL117W	SBA1	1.147	38.7924	0.946	50.24	0.863	934.831	1.037	91.8367	0.999	#N/A	#N/A	38806.8	0.994
MatA_37_g11	YJR074W	MOG1	1.147	#N/A	#N/A	58.71	1.009	940.814	1.043	114.41	1.244	#N/A	#N/A	#N/A	#N/A
MatA_20_a11	YOR156C	NFI1	1.146	44.6022	1.088	42.92	0.737	1022.82	1.134	110.98	1.207	#N/A	#N/A	39378.6	1.009
MatA_19_b11	YGR054W	YGR054W	1.146	40.1944	0.98	56.01	0.962	870.933	0.966	74.4	0.809	#N/A	#N/A	38236.7	0.979
MatA_29_g5	YKR059W	TIF1	1.146	46.1401	1.125	51.97	0.893	897.478	0.995	93.69	1.019	#N/A	#N/A	39669.5	1.016
MatA_49_f8	YER134C	YER134C	1.145	41.6297	1.015	49.65	0.853	886.367	0.983	91.06	0.99	#N/A	#N/A	39104.3	1.002
MatA_13_c4	YER041W	YEN1	1.145	39.6296	0.967	51.3	0.881	917.018	1.017	92.1	1.001	#N/A	#N/A	39108	1.002
MatA_39_e8	YCR059C	YIH1	1.145	41.6297	1.015	53.46	0.919	881.781	0.978	90.17	0.98	#N/A	#N/A	38782.2	0.993
MatA_21_e3	YJL158C	CIS3	1.145	40.1944	0.98	50.4	0.866	934.44	1.036	88.37	0.961	#N/A	#N/A	38577.8	0.988
MatA_21_f3	YJL145W	SFH5	1.145	38.7924	0.946	46.23	0.794	909.706	1.009	89.17	0.97	#N/A	#N/A	38655.1	0.99
MatA_22_d6	YLR413W	YLR413W	1.145	41.6297	1.015	56.93	0.978	981.982	1.089	79.21	0.861	#N/A	#N/A	39209.9	1.004
MatA_5_a8	YMR258C	ROY1	1.145	41.6297	1.015	41.25	0.709	871.468	0.967	85.395	0.929	46.96	0.945	38852.6	0.995
MatA_5_h8	YNL283C	WSC2	1.145	43.0989	1.051	56.29	0.967	805.101	0.893	124.687	1.356	#N/A	#N/A	38676.8	0.991
MatA_37_d9	YNR050C	LYS9	1.145	41.6297	1.015	#N/A	#N/A	1010.7	1.121	#N/A	#N/A	#N/A	#N/A	38811	0.994
MatA_44_e2	YJL196C	ELO1	1.145	39.6296	0.967	43.04	0.74	861.5	0.955	86.01	0.935	#N/A	#N/A	39604.8	1.014
MatA_35_b1	YPR051W	MAK3	1.145	42.5071	1.037	53.46	0.919	1003.39	1.113	103.67	1.127	#N/A	#N/A	39039.8	1
MatA_35_h4	YJL066C	MPM1	1.145	40.1944	0.98	54.88	0.943	916.556	1.017	93.8	1.02	#N/A	#N/A	39279.2	1.006
MatA_50_f1	YBR299W	MAL32	1.144	41.0516	1.001	47.05	0.808	954.443	1.059	89.61	0.974	61.58	1.239	38758.1	0.993
MatA_36_b2	YJL037W	IRC18	1.144	41.0516	1.001	49.78	0.855	839.478	0.931	96.27	1.047	#N/A	#N/A	38805	0.994
MatA_36_b3	YJL036W	SNX4	1.144	41.0516	1.001	51.53	0.885	907.495	1.007	96.25	1.047	#N/A	#N/A	38444.6	0.985
MatA_46_c11	YJL128C	PBS2	1.144	#N/A	#N/A	43.88	0.754	929.09	1.03	80.49	0.875	#N/A	#N/A	#N/A	#N/A
MatA_15_g8	YHR156C	LIN1	1.144	39.6296	0.967	50.01	0.859	962.682	1.068	85.94	0.934	#N/A	#N/A	38616.8	0.989
MatA_7_a12	YOR292C	YOR292C	1.144	42.5071	1.037	44.44	0.764	845.351	0.938	#N/A	#N/A	50.18	1.01	39160.8	1.003
MatA_7_c12	YOR322C	LDB19	1.144	45.2132	1.103	49.83	0.856	1035.95	1.149	96.1	1.045	#N/A	#N/A	39609.1	1.015
MatA_7_e9	YOR354C	MSC6	1.144	39.6296	0.967	61.74	1.061	843.15	0.935	90.07	0.979	#N/A	#N/A	38015.3	0.974
MatA_7_g7	YOR385W	YOR385W	1.144	38.7924	0.946	54.22	0.932	897.489	0.995	86.85	0.944	#N/A	#N/A	39207.1	1.004
MatA_1_f7	YAR042W	SWH1	1.143	38.7924	0.946	51.43	0.884	#N/A	#N/A	96.06	1.045	57.95	1.166	38794.5	0.994
MatA_40_g7	YDL178W	DLD2	1.143	40.1944	0.98	52.37	0.9	874.514	0.97	88.96	0.967	#N/A	#N/A	39001.6	0.999
MatA_3_a5	YLR122C		1.143	39.6296	0.967	55.37	0.951	929.414	1.031	94.6	1.029	#N/A	#N/A	38984.3	0.999
MatA_38_f4	YDL229W	SSB1	1.142	41.6297	1.015	56.36	0.968	893.465	0.991	95.1	1.034	#N/A	#N/A	39220	1.005
MatA_23_d5	YDR169C	STB3	1.142	41.6297	1.015	51.63	0.887	927.041	1.028	73.15	0.795	#N/A	#N/A	38871.4	0.996
MatA_23_g2	YDR218C	SPR28	1.142	41.6297	1.015	42.65	0.733	865.427	0.96	84.62	0.92	#N/A	#N/A	39307.8	1.007
MatA_19_d9	YGR084C	MRP13	1.142	42.5071	1.037	49.81	0.856	855.323	0.949	88.48	0.962	#N/A	#N/A	38885.9	0.996
MatA_17_c3	YLR188W	MDL1	1.142	41.6297	1.015	50.11	0.861	908.47	1.008	75.86	0.825	#N/A	#N/A	38864	0.995
MatA_41_g1	YNR048W	YNR048W	1.142	41.0516	1.001	51.63	0.887	937.313	1.04	90.46	0.984	#N/A	#N/A	39170.1	1.003
MatA_44_b10	YGR089W	NNF2	1.142	42.5071	1.037	47.87	0.823	848.748	0.941	91.46	0.995	#N/A	#N/A	38999.5	0.999
MatA_48_h10	YGL125W	MET13	1.141	40.1944	0.98	46.51	0.799	881.052	0.977	93.78	1.02	#N/A	#N/A	38844.7	0.995
MatA_22_a11	YLR367W	RPS22B	1.141	39.6296	0.967	43.73	0.751	930.026	1.031	78.96	0.859	#N/A	#N/A	38805.6	0.994
MatA_6_g8	YOR069W	VPS5	1.141	42.5071	1.037	58.01	0.997	1076.6	1.194	92.75	1.009	61.22	1.232	38412.8	0.984
MatA_50_h9	YGR292W	MAL12	1.141	41.0516	1.001	47.36	0.814	874.195	0.97	98.9367	1.076	45.85	0.923	39236.4	1.005
MatA_17_b11	YLR183C	TOS4	1.141	39.6296	0.967	46.77	0.804	858.454	0.952	75.57	0.822	#N/A	#N/A	39094.8	1.001
MatA_45_h10	YOR270C	VPH1	1.141	41.6297	1.015	53.74	0.923	880.827	0.977	86.695	0.943	#N/A	#N/A	38670.2	0.991
MatA_43_f4	YNL066W	SUN4	1.14	44.6022	1.088	47.52	0.816	818.776	0.908	94.94	1.032	#N/A	#N/A	40824.8	1.046
MatA_25_a7	YPL058C	PDR12	1.14	41.6297	1.015	54.33	0.934	981.447	1.089	88.18	0.959	#N/A	#N/A	39122.9	1.002
MatA_44_g3	YKR053C	YSR3	1.14	41.0516	1.001	47.46	0.815	852.788	0.946	91.77	0.998	#N/A	#N/A	39306.4	1.007
MatA_20_b12	YOR175C	ALE1	1.14	41.6297	1.015	53.64	0.922	966.235	1.072	90.73	0.987	#N/A	#N/A	39070.4	1.001
MatA_12_a5	YDR385W	EFT2	1.14	43.9967	1.073	62.63	1.076	948.203	1.052	97.655	1.062	#N/A	#N/A	39186.4	1.004
MatA_30_e2	YDR322W	MRPL35	1.14	39.6296	0.967	30.34	0.521	925.58	1.027	#N/A	#N/A	#N/A	#N/A	39590.8	1.014
MatA_50_g3	YFL004W	VTC2	1.14	40.1944	0.98	50.9	0.875	891.968	0.989	96.57	1.05	48.41	0.974	39220.7	1.005
MatA_8_c1	YOL048C	RRT8	1.14	41.0516	1.001	49.61	0.852	925.589	1.027	89.35	0.972	55.2	1.111	38903.2	0.996
MatA_15_a7	YHR043C	DOG2	1.139	#N/A	#N/A	49.45	0.85	#N/A	#N/A	87.29	0.949	#N/A	#N/A	#N/A	#N/A
MatA_42_h9	YIL105C	SLM1	1.139	39.6296	0.967	46.89	0.806	897.895	0.996	100.33	1.091	#N/A	#N/A	36364.5	0.931
MatA_10_d10	YBR219C	YBR219C	1.138	38.2408	0.933	48.06	0.826	908.654	1.008	95.82	1.042	#N/A	#N/A	39250.9	1.005
MatA_45_h9	YOR269W	PAC1	1.138	45.2132	1.103	53.57	0.92	926.742	1.028	97.15	1.056	#N/A	#N/A	39472.4	1.011
MatA_44_d12	YJL189W	RPL39	1.138	#N/A	#N/A	47.87	0.823	854.455	0.948	72.6475	0.79	#N/A	#N/A	#N/A	#N/A
MatA_22_d9	YLR416C		1.138	40.1944	0.98	47.87	0.823	886.272	0.983	75.52	0.821	#N/A	#N/A	39153.1	1.003
MatA_25_g10	YPR147C	YPR147C	1.137	#N/A	#N/A	49.97	0.859	865.972	0.96	87.65	0.953	#N/A	#N/A	#N/A	#N/A
MatA_19_c4	YGR059W	SPR3	1.137	41.6297	1.015	65.88	1.132	851.052	0.944	82.6425	0.899	#N/A	#N/A	39269.9	1.006
MatA_45_h11	YOR271C	FSF1	1.137	41.0516	1.001	46.99	0.807	988.972	1.097	91.87	0.999	#N/A	#N/A	39211	1.004
MatA_17_e3	YLR220W	CCC1	1.137	41.6297	1.015	50.34	0.865	892.701	0.99	91.65	0.997	#N/A	#N/A	40401.1	1.035
MatA_8_e1	YOL075C	YOL075C	1.137	40.1944	0.98	63.76	1.096	892.7	0.99	100.34	1.091	#N/A	#N/A	39204.8	1.004
MatA_8_f4	YPL267W	ACM1	1.137	41.0516	1.001	46.73	0.803	896.901	0.995	99.805	1.085	#N/A	#N/A	39011.5	0.999
MatA_30_e12	YIL001W	YIL001W	1.137	39.6296	0.967	50.24	0.863	912.449	1.012	91.04	0.99	#N/A	#N/A	38681.1	0.991
MatA_48_h11	YGL126W	SCS3	1.137	40.1944	0.98	53.5	0.919	937.252	1.04	93.61	1.018	#N/A	#N/A	39098	1.001
MatA_2_c8	YLR019W	PSR2	1.137	38.2408	0.933	47.49	0.816	876.561	0.972	105.88	1.151	#N/A	#N/A	38727.8	0.992
MatA_23_g3	YDR219C	MFB1	1.136	41.0516	1.001	49.75	0.855	839.426	0.931	89.13	0.969	#N/A	#N/A	38976.4	0.998
MatA_49_f11	YER139C	RTR1	1.136	42.5071	1.037	51.87	0.891	873.856	0.969	112.11	1.219	#N/A	#N/A	39890.3	1.022
MatA_34_a6	YMR319C	FET4	1.136	39.6296	0.967	47.52	0.816	961.429	1.066	88.92	0.967	#N/A	#N/A	39609.5	1.015
MatA_21_h10	YLR350W	ORM2	1.136	38.7924	0.946	#N/A	#N/A	911.548	1.011	#N/A	#N/A	#N/A	#N/A	39645.3	1.015
MatA_3_g7	YMR017W	SPO20	1.136	41.6297	1.015	46.08	0.792	952.659	1.057	99.56	1.083	#N/A	#N/A	38547.5	0.987
MatA_39_e9	YCR061W	YCR061W	1.136	50.3031	1.227	55.2	0.948	#N/A	#N/A	96	1.044	55.68	1.12	38658.8	0.99
MatA_41_b7	YNL025C	SSN8	1.136	#N/A	#N/A	51.64	0.887	913.011	1.013	#N/A	#N/A	#N/A	#N/A	#N/A	#N/A
MatA_31_b9	YIL047C	SYG1	1.136	65.4498	1.596	40.26	0.692	1311.16	1.454	86.58	0.941	#N/A	#N/A	39205	1.004
MatA_21_e4	YJL157C	FAR1	1.136	39.6296	0.967	49.03	0.842	709.151	0.787	88.79	0.965	#N/A	#N/A	38717	0.992
MatA_3_c5	YML055W	SPC2	1.136	41.6297	1.015	46.7	0.802	892.277	0.99	103.1	1.121	#N/A	#N/A	39203.3	1.004
MatA_10_h5	YDR056C	YDR056C	1.135	40.1944	0.98	50.4	0.866	904.949	1.004	93.11	1.012	#N/A	#N/A	38938.4	0.997
MatA_36_f4	YJR105W	ADO1	1.135	40.1944	0.98	51.6	0.887	924.433	1.025	95.59	1.039	#N/A	#N/A	38715.7	0.992
MatA_35_g3	YJL089W	SIP4	1.135	43.9967	1.073	56.33	0.968	885.41	0.982	95.12	1.034	#N/A	#N/A	38492.6	0.986
MatA_30_d1	YDR307W	PMT7	1.135	43.0989	1.051	54.08	0.929	939.028	1.041	94.9433	1.032	#N/A	#N/A	38823	0.994
MatA_30_h1	YIL043C	CBR1	1.135	44.6022	1.088	57.58	0.989	880.627	0.977	96.21	1.046	#N/A	#N/A	39408.8	1.009
MatA_1_f2	YAR031W	PRM9	1.134	38.7924	0.946	49.75	0.855	958.913	1.064	94.57	1.028	#N/A	#N/A	38871.1	0.996
MatA_26_a5	YPR171W	BSP1	1.134	43.0989	1.051	54.88	0.943	885.732	0.982	91.55	0.995	#N/A	#N/A	38359.3	0.983
MatA_19_b4	YGR043C	NQM1	1.134	41.6297	1.015	63.43	1.09	825.278	0.915	82.64	0.899	#N/A	#N/A	39296.9	1.007
MatA_19_d4	YGR077C	PEX8	1.134	43.9967	1.073	42.76	0.735	870.867	0.966	97.87	1.064	#N/A	#N/A	39335	1.008
MatA_8_f7	YPL263C	KEL3	1.134	41.0516	1.001	45.77	0.786	912.389	1.012	94.25	1.025	#N/A	#N/A	38867.2	0.996
MatA_13_f1	YER074W	RPS24A	1.134	40.1944	0.98	51.57	0.886	991.453	1.1	72.2433	0.786	#N/A	#N/A	38695.2	0.991
MatA_23_b3	YLR312C	YLR312C	1.134	41.0516	1.001	48.54	0.834	876.771	0.972	91.31	0.993	#N/A	#N/A	38855.1	0.995
MatA_23_b6	YLR315W	NKP2	1.134	44.6022	1.088	56.9	0.978	917.272	1.017	80.14	0.871	#N/A	#N/A	38968.8	0.998
MatA_21_f7	YJL139C	YUR1	1.134	#N/A	#N/A	44.97	0.773	809.205	0.897	83.35	0.906	#N/A	#N/A	#N/A	#N/A
MatA_36_a6	YJL049W	YJL049W	1.133	41.6297	1.015	49.81	0.856	872.385	0.968	93.82	1.02	#N/A	#N/A	38394	0.983
MatA_42_c5	YBR047W	FMP23	1.133	41.6297	1.015	44.03	0.757	944.167	1.047	98.04	1.066	#N/A	#N/A	39418	1.01
MatA_41_f2	YNR031C	SSK2	1.133	41.6297	1.015	46.92	0.806	916.034	1.016	95.2	1.035	#N/A	#N/A	39625.9	1.015
MatA_16_c7	YCL029C	BIK1	1.133	45.2132	1.103	64.89	1.115	983.254	1.091	118.61	1.29	#N/A	#N/A	38999.2	0.999
MatA_19_a8	YGR033C	TIM21	1.133	40.1944	0.98	59.77	1.027	833.821	0.925	84.17	0.915	#N/A	#N/A	38376.6	0.983
MatA_19_c12	YGR070W	ROM1	1.133	42.5071	1.037	47.43	0.815	864.417	0.959	77.65	0.844	#N/A	#N/A	39630.5	1.015
MatA_21_c3	YJL189W	RPL39	1.133	#N/A	#N/A	47.87	0.823	854.455	0.948	72.6475	0.79	#N/A	#N/A	#N/A	#N/A
MatA_10_c7	YBR203W	COS111	1.133	41.0516	1.001	51.57	0.886	887.213	0.984	99.24	1.079	#N/A	#N/A	38989.8	0.999
MatA_10_f8	YBR246W	RRT2	1.133	38.7924	0.946	47.24	0.812	1018.52	1.13	94.73	1.03	#N/A	#N/A	39384.5	1.009
MatA_10_c3	YBR197C	YBR197C	1.132	39.6296	0.967	45.8	0.787	848.909	0.942	98.82	1.075	#N/A	#N/A	39414.4	1.01
MatA_5_e11	YNL327W	EGT2	1.132	#N/A	#N/A	42.85	0.736	795.33	0.882	84.155	0.915	#N/A	#N/A	#N/A	#N/A
MatA_17_f8	YKL020C	SPT23	1.132	39.6296	0.967	48.29	0.83	994.354	1.103	89.85	0.977	#N/A	#N/A	37737.6	0.967
MatA_20_g12	YOR253W	NAT5	1.132	40.1944	0.98	49.75	0.855	887.597	0.984	94	1.022	#N/A	#N/A	38827.9	0.995
MatA_9_e2	YPL164C	MLH3	1.131	43.9967	1.073	54.81	0.942	890.5	0.988	100.67	1.095	#N/A	#N/A	38887	0.996
MatA_34_b10	YML090W		1.131	#N/A	#N/A	53.86	0.925	855.049	0.948	95.12	1.034	#N/A	#N/A	#N/A	#N/A
MatA_24_b7	YGL222C	EDC1	1.131	40.1944	0.98	47.71	0.82	861.927	0.956	87.38	0.95	#N/A	#N/A	39096.6	1.001
MatA_37_a4	YLR425W	TUS1	1.131	45.2132	1.103	51.23	0.88	#N/A	#N/A	76.0325	0.827	#N/A	#N/A	39068.1	1.001
MatA_49_b9	YGL156W	AMS1	1.131	41.0516	1.001	52.17	0.896	832.358	0.923	93.58	1.018	#N/A	#N/A	39380.4	1.009
MatA_15_h5	YHR176W	FMO1	1.131	39.6296	0.967	46.42	0.798	966.628	1.072	96.27	1.047	#N/A	#N/A	38760.3	0.993
MatA_49_e4	YER114C	BOI2	1.131	43.9967	1.073	47.08	0.809	864.023	0.958	87.13	0.947	#N/A	#N/A	39190.3	1.004
MatA_40_e8	YDL138W	RGT2	1.13	39.6296	0.967	57.15	0.982	849.177	0.942	88.5	0.962	#N/A	#N/A	39459.7	1.011
MatA_31_c2	YIL060W	YIL060W	1.13	41.0516	1.001	38.07	0.654	899.598	0.998	85.8733	0.934	#N/A	#N/A	38775.1	0.993
MatA_12_a1	YDR380W	ARO10	1.13	41.6297	1.015	51.11	0.878	921.272	1.022	96.64	1.051	#N/A	#N/A	39004.8	0.999
MatA_19_c9	YGR067C	YGR067C	1.13	41.0516	1.001	54.19	0.931	873.111	0.968	77.64	0.844	#N/A	#N/A	38814.3	0.994
MatA_21_f4	YJL144W	YJL144W	1.13	42.5071	1.037	54.33	0.934	913.687	1.013	96.24	1.046	#N/A	#N/A	38885.2	0.996
MatA_24_e3	YGL260W	YGL260W	1.129	39.6296	0.967	48.67	0.836	927.992	1.029	91.37	0.994	#N/A	#N/A	38930.9	0.997
MatA_7_e2	YOR346W	REV1	1.129	41.0516	1.001	52	0.893	885.411	0.982	92.34	1.004	#N/A	#N/A	41405.5	1.061
MatA_29_h6	YDR253C	MET32	1.129	42.5071	1.037	97.66	1.678	1026.98	1.139	129.37	1.407	#N/A	#N/A	39081.5	1.001
MatA_49_d5	YGL180W	ATG1	1.129	41.6297	1.015	48.58	0.835	892.241	0.99	92.76	1.009	#N/A	#N/A	39475.9	1.011
MatA_9_f2	YPL147W	PXA1	1.129	43.9967	1.073	51.1	0.878	998.152	1.107	101.01	1.098	#N/A	#N/A	39171.7	1.003
MatA_9_c10	YPL181W	CTI6	1.129	43.9967	1.073	49.84	0.856	905.424	1.004	96.93	1.054	#N/A	#N/A	38607	0.989
MatA_9_e12	YPL150W	YPL150W	1.129	44.6022	1.088	70.34	1.209	956.613	1.061	102.67	1.116	#N/A	#N/A	39315.7	1.007
MatA_20_b9	YOR171C	LCB4	1.129	40.1944	0.98	50.2	0.863	867.868	0.963	85.19	0.926	#N/A	#N/A	38967.7	0.998
MatA_33_c11	YOL138C	RTC1	1.129	43.0989	1.051	52.65	0.905	961.371	1.066	97.92	1.065	#N/A	#N/A	39011.5	0.999
MatA_25_g11	YPR148C	YPR148C	1.129	#N/A	#N/A	53.67	0.922	914.473	1.014	91.04	0.99	#N/A	#N/A	#N/A	#N/A
MatA_41_g2	YNR049C	MSO1	1.129	43.9967	1.073	48.93	0.841	781.018	0.866	90.41	0.983	#N/A	#N/A	38714.9	0.992
MatA_47_d12	YDL023C		1.128	43.0989	1.051	39.77	0.683	914.282	1.014	93.41	1.016	#N/A	#N/A	39248.4	1.005
MatA_22_d8	YLR415C	YLR415C	1.128	41.0516	1.001	52.68	0.905	894.398	0.992	78.63	0.855	#N/A	#N/A	38961.7	0.998
MatA_24_c8	YGL236C	MTO1	1.128	38.7924	0.946	#N/A	#N/A	873.318	0.969	#N/A	#N/A	#N/A	#N/A	39136.2	1.002
MatA_21_f11	YJL133W	MRS3	1.128	40.1944	0.98	48.93	0.841	917.8	1.018	93.17	1.013	#N/A	#N/A	38510.8	0.986
MatA_47_h8	YDL081C	RPP1A	1.128	42.5071	1.037	43.82	0.753	981.539	1.089	92.85	1.01	#N/A	#N/A	40313.2	1.033
MatA_13_a6	YER002W	NOP16	1.128	38.2408	0.933	53.29	0.916	881.385	0.978	83.3267	0.906	#N/A	#N/A	38784.5	0.993
MatA_48_g9	YGL104C	VPS73	1.127	41.0516	1.001	52.61	0.904	881.755	0.978	#N/A	#N/A	56.4	1.135	38564.2	0.988
MatA_70_a1	YOR150W	MRPL23	1.127	33.7622	0.823	34.57	0.594	894.514	0.992	88.835	0.966	#N/A	#N/A	38730.6	0.992
MatA_10_d7	YBR216C	YBP1	1.127	43.0989	1.051	49.19	0.845	956.754	1.061	101.45	1.103	#N/A	#N/A	39477.4	1.011
MatA_10_e11	YBR233W	PBP2	1.127	42.5071	1.037	50.2	0.863	889.414	0.986	92.73	1.008	#N/A	#N/A	39466.9	1.011
MatA_34_e4	YML128C	MSC1	1.127	41.6297	1.015	49.32	0.847	978.5	1.085	85.23	0.927	#N/A	#N/A	40018.4	1.025
MatA_21_h1	YLR333C	RPS25B	1.127	39.6296	0.967	50.87	0.874	945.023	1.048	90.09	0.98	#N/A	#N/A	38914.8	0.997
MatA_34_e7	YMR095C	SNO1	1.127	41.6297	1.015	46.02	0.791	928.486	1.03	84.84	0.923	#N/A	#N/A	38276.7	0.98
MatA_41_a1	YOR345C		1.126	40.1944	0.98	48.47	0.833	902.105	1.001	95	1.033	#N/A	#N/A	39640.4	1.015
MatA_37_a6	YLR427W	MAG2	1.126	39.6296	0.967	48.51	0.834	1089.75	1.209	86.08	0.936	#N/A	#N/A	38799.9	0.994
MatA_35_e7	YJL120W		1.126	40.1944	0.98	57.8	0.993	919.039	1.019	92.19	1.002	#N/A	#N/A	39067.5	1.001
MatA_20_e5	YOR214C	YOR214C	1.126	41.0516	1.001	52.34	0.899	1031.47	1.144	88.7	0.965	#N/A	#N/A	39135.1	1.002
MatA_20_a9	YOR154W	SLP1	1.126	41.6297	1.015	52.95	0.91	923.189	1.024	91.745	0.998	#N/A	#N/A	39346.8	1.008
MatA_35_g6	YJL083W	TAX4	1.126	39.6296	0.967	52.65	0.905	950.315	1.054	91.84	0.999	#N/A	#N/A	38884.5	0.996
MatA_21_b8	YJL197W	UBP12	1.125	41.0516	1.001	68.12	1.17	810.236	0.899	89.72	0.976	#N/A	#N/A	39052.2	1
MatA_44_e5	YJL213W	YJL213W	1.125	41.6297	1.015	48.54	0.834	879.604	0.976	87.32	0.949	#N/A	#N/A	38965.1	0.998
MatA_37_b2	YLR436C	ECM30	1.125	36.6176	0.893	45.34	0.779	817.768	0.907	83.43	0.907	#N/A	#N/A	38698.8	0.991
MatA_23_d3	YDR163W	CWC15	1.125	39.6296	0.967	56.61	0.973	880.879	0.977	79.325	0.863	#N/A	#N/A	39057.1	1
MatA_3_c9	YML051W	GAL80	1.125	40.1944	0.98	34.86	0.599	997.911	1.107	98.245	1.068	#N/A	#N/A	38730.5	0.992
MatA_34_a3	YMR316W	DIA1	1.124	38.7924	0.946	44.33	0.762	891.277	0.989	87.52	0.952	#N/A	#N/A	38957	0.998
MatA_40_a8	YJR048W	CYC1	1.124	39.6296	0.967	64.9	1.115	1128.94	1.252	92.06	1.001	#N/A	#N/A	39069	1.001
MatA_19_c5	YGR061C	ADE6	1.124	40.1944	0.98	#N/A	#N/A	891.779	0.989	#N/A	#N/A	#N/A	#N/A	38477	0.986
MatA_48_f11	YDR522C	SPS2	1.124	40.1944	0.98	49.52	0.851	930.22	1.032	94.19	1.024	#N/A	#N/A	39465.3	1.011
MatA_7_b3	YOR296W	YOR296W	1.124	41.0516	1.001	48.14	0.827	894.04	0.992	53.21	0.579	#N/A	#N/A	38099.8	0.976
MatA_35_b10	YPR062W	FCY1	1.124	41.6297	1.015	52	0.893	863.531	0.958	98.1	1.067	#N/A	#N/A	39081.6	1.001
MatA_44_d7	YJL165C	HAL5	1.124	38.2408	0.933	50.7	0.871	829.637	0.92	92.56	1.006	#N/A	#N/A	39442.8	1.01
MatA_9_h11	YPL103C	FMP30	1.124	43.9967	1.073	46.7	0.802	974.828	1.081	96.85	1.053	#N/A	#N/A	38793.2	0.994
MatA_42_c2	YBR044C	TCM62	1.123	45.2132	1.103	54.92	0.944	983.403	1.091	99.36	1.08	#N/A	#N/A	39452.7	1.011
MatA_49_e3	YER113C	TMN3	1.123	44.6022	1.088	50.93	0.875	924.667	1.026	92.95	1.011	#N/A	#N/A	39039.8	1
MatA_39_d8	YCR026C	NPP1	1.123	#N/A	#N/A	58.78	1.01	975.74	1.082	92.58	1.007	#N/A	#N/A	#N/A	#N/A
MatA_21_e7	YJL153C	INO1	1.123	39.6296	0.967	47.52	0.816	874.152	0.97	89.17	0.97	#N/A	#N/A	38952.1	0.998
MatA_9_e4	YPL162C	YPL162C	1.123	43.9967	1.073	51.23	0.88	916.173	1.016	99.1	1.078	#N/A	#N/A	39583.6	1.014
MatA_36_h6	YKR099W	BAS1	1.123	40.1944	0.98	56.47	0.97	959.344	1.064	91.89	0.999	#N/A	#N/A	38773.5	0.993
MatA_42_a7	YBR021W	FUR4	1.122	40.1944	0.98	49.49	0.85	890.44	0.988	#N/A	#N/A	#N/A	#N/A	39937.8	1.023
MatA_34_d6	YML116W	ATR1	1.122	38.7924	0.946	52.34	0.899	946.156	1.049	81.58	0.887	#N/A	#N/A	38978.1	0.998
MatA_1_b7	YAL044C	GCV3	1.122	40.1944	0.98	#N/A	#N/A	957.607	1.062	#N/A	#N/A	#N/A	#N/A	38694	0.991
MatA_44_e3	YJL200C	ACO2	1.122	40.1944	0.98	50.47	0.867	921.843	1.022	93.29	1.014	#N/A	#N/A	39438.2	1.01
MatA_23_h6	YDR239C	YDR239C	1.122	42.5071	1.037	46.64	0.801	877.762	0.974	88.85	0.966	#N/A	#N/A	38671.4	0.991
MatA_24_a3	YGL202W	ARO8	1.121	39.6296	0.967	48.9	0.84	880.863	0.977	85.62	0.931	55.35	1.114	38971.1	0.998
MatA_9_b12	YPL194W	DDC1	1.121	40.1944	0.98	43.61	0.749	914.767	1.015	83.67	0.91	#N/A	#N/A	38889.6	0.996
MatA_40_c7	YDL110C	TMA17	1.121	40.1944	0.98	52.65	0.905	866.224	0.961	92.09	1.001	#N/A	#N/A	39159.6	1.003
MatA_29_c12	YKL217W	JEN1	1.121	41.6297	1.015	42.71	0.734	811.894	0.9	87.05	0.947	#N/A	#N/A	39271	1.006
MatA_29_g12	YDR248C	YDR248C	1.121	41.6297	1.015	52.92	0.909	861.948	0.956	87.53	0.952	#N/A	#N/A	39002.8	0.999
MatA_32_d7	YKR072C	SIS2	1.121	41.0516	1.001	56.68	0.974	894.203	0.992	96.25	1.047	#N/A	#N/A	38940.5	0.997
MatA_40_c2	YDL101C	DUN1	1.121	46.1401	1.125	59.48	1.022	989.264	1.097	105.38	1.146	#N/A	#N/A	39318.9	1.007
MatA_22_d2	YLR407W	YLR407W	1.12	50.3031	1.227	56.4	0.969	1015.86	1.127	83.71	0.91	#N/A	#N/A	40183.7	1.029
MatA_37_g4	YGL235W	YGL235W	1.12	40.1944	0.98	50.11	0.861	953.258	1.057	97.91	1.065	#N/A	#N/A	38749	0.993
MatA_1_d10	YAL009W	SPO7	1.12	38.7924	0.946	45.4	0.78	782.41	0.868	90.005	0.979	#N/A	#N/A	38726.9	0.992
MatA_13_b8	YER030W	CHZ1	1.12	40.1944	0.98	49.84	0.856	896.01	0.994	69.26	0.753	#N/A	#N/A	38538.3	0.987
MatA_21_a8	YJL210W	PEX2	1.12	41.6297	1.015	48.26	0.829	838.096	0.93	90.19	0.981	#N/A	#N/A	38936.4	0.997
MatA_34_f6	YMR110C	HFD1	1.12	42.5071	1.037	62.08	1.067	896.162	0.994	82.44	0.896	#N/A	#N/A	39419	1.01
MatA_44_g2	YKR046C	PET10	1.119	41.6297	1.015	46.95	0.807	847.992	0.941	90.07	0.979	#N/A	#N/A	39124.1	1.002
MatA_18_h11	YKL179C	COY1	1.119	40.1944	0.98	52.51	0.902	898.939	0.997	84.73	0.921	#N/A	#N/A	38636.2	0.99
MatA_27_g8	YGL007W		1.119	38.7924	0.946	51.2	0.88	917.824	1.018	#N/A	#N/A	#N/A	#N/A	39020.9	0.999
MatA_25_a6	YPL060W	MFM1	1.119	41.6297	1.015	49.48	0.85	916.077	1.016	88.72	0.965	#N/A	#N/A	39088.8	1.001
MatA_31_b11	YIL054W	YIL054W	1.119	#N/A	#N/A	46.57	0.8	1033.99	1.147	96.12	1.045	#N/A	#N/A	#N/A	#N/A
MatA_16_a6	YHR203C	RPS4B	1.119	41.0516	1.001	47.84	0.822	1002.55	1.112	86.5667	0.941	#N/A	#N/A	38360.8	0.983
MatA_23_f6	YDR207C	UME6	1.119	47.3955	1.156	60.29	1.036	979.226	1.086	90.21	0.981	#N/A	#N/A	39363.7	1.008
MatA_23_g4	YDR220C		1.119	40.1944	0.98	47.59	0.818	942.497	1.045	88.58	0.963	#N/A	#N/A	39406.7	1.009
MatA_49_e7	YER117W	RPL23B	1.118	43.9967	1.073	46.8	0.804	886.702	0.983	86.38	0.939	#N/A	#N/A	38898.5	0.996
MatA_24_a5	YGL205W	POX1	1.118	39.6296	0.967	#N/A	#N/A	892.874	0.99	85.05	0.925	#N/A	#N/A	39205.3	1.004
MatA_39_c10	YBR296C	PHO89	1.118	#N/A	#N/A	57.73	0.992	921.749	1.022	93.87	1.021	#N/A	#N/A	#N/A	#N/A
MatA_36_b5	YEL012W	UBC8	1.118	43.0989	1.051	68.07	1.17	905.341	1.004	98.22	1.068	#N/A	#N/A	38750.5	0.993
MatA_44_b1	YGL219C	MDM34	1.118	38.7924	0.946	44.33	0.762	862.684	0.957	94.03	1.022	#N/A	#N/A	38676.2	0.991
MatA_31_b5	YIL010W	DOT5	1.118	41.0516	1.001	39.65	0.681	894.414	0.992	94.41	1.027	#N/A	#N/A	38689.9	0.991
MatA_10_a11	YBR175W	SWD3	1.118	43.9967	1.073	58.22	1	974.702	1.081	101.39	1.102	#N/A	#N/A	39530	1.013
MatA_10_e9	YBR230C	OM14	1.118	39.6296	0.967	51.2	0.88	942.554	1.045	90.42	0.983	#N/A	#N/A	39794.3	1.019
MatA_48_c12	YDR476C	YDR476C	1.118	41.0516	1.001	59.29	1.019	934.506	1.036	94.12	1.023	#N/A	#N/A	39623	1.015
MatA_8_d7	YOL065C	INP54	1.117	41.0516	1.001	47.05	0.808	905.661	1.004	92.48	1.006	#N/A	#N/A	38891.9	0.996
MatA_20_b2	YOR163W	DDP1	1.117	41.6297	1.015	51.13	0.879	908.588	1.008	88.33	0.96	#N/A	#N/A	38857.6	0.995
MatA_44_c3	YGR117C	YGR117C	1.117	40.1944	0.98	58.01	0.997	862.339	0.956	92.15	1.002	#N/A	#N/A	39770.1	1.019
MatA_27_a8	YBL010C	YBL010C	1.117	40.1944	0.98	54.54	0.937	806.443	0.894	84.98	0.924	#N/A	#N/A	39131.8	1.002
MatA_10_e5	YBR226C		1.116	38.7924	0.946	52.68	0.905	908.101	1.007	95.19	1.035	#N/A	#N/A	38577.8	0.988
MatA_30_b7	YDR281C	PHM6	1.116	41.0516	1.001	#N/A	#N/A	912.986	1.013	#N/A	#N/A	#N/A	#N/A	38881.6	0.996
MatA_23_f3	YDR203W		1.116	41.6297	1.015	45.21	0.777	887.979	0.985	86.48	0.94	#N/A	#N/A	38968.6	0.998
MatA_29_e12	YKR033C		1.115	41.0516	1.001	54.5	0.936	898.226	0.996	94.82	1.031	#N/A	#N/A	39048.8	1
MatA_70_c4	YGL070C	RPB9	1.115	#N/A	#N/A	76.76	1.319	1164.19	1.291	161.04	1.751	#N/A	#N/A	#N/A	#N/A
MatA_49_b10	YGL157W	ARI1	1.115	39.6296	0.967	49.48	0.85	873.25	0.969	93.86	1.021	#N/A	#N/A	39232.6	1.005
MatA_49_h10	YER170W	ADK2	1.115	42.5071	1.037	49.88	0.857	905.92	1.005	96.19	1.046	#N/A	#N/A	39094.4	1.001
MatA_6_a8	YNL268W	LYP1	1.115	40.1944	0.98	43.85	0.753	875.354	0.971	79.7	0.867	#N/A	#N/A	38981.7	0.998
MatA_20_f7	YOR231W	MKK1	1.115	39.6296	0.967	48.1	0.826	732.214	0.812	78.08	0.849	#N/A	#N/A	38844.4	0.995
MatA_44_h1	YBR150C	TBS1	1.115	40.1944	0.98	45.89	0.788	907.2	1.006	90.46	0.984	#N/A	#N/A	39079.7	1.001
MatA_18_a6	YKL068W	NUP100	1.114	39.6296	0.967	51.23	0.88	832.028	0.923	89.61	0.974	#N/A	#N/A	38863.3	0.995
MatA_20_b1	YOR162C	YRR1	1.114	41.0516	1.001	60.86	1.046	919.271	1.02	87	0.946	#N/A	#N/A	39034.7	1
MatA_30_f1	YIL002C	INP51	1.114	#N/A	#N/A	52.14	0.896	913.386	1.013	91.18	0.991	#N/A	#N/A	#N/A	#N/A
MatA_39_b9	YBR277C		1.114	61.9787	1.512	60.29	1.036	1005.82	1.116	#N/A	#N/A	#N/A	#N/A	39868.3	1.021
MatA_8_h1	YPL240C	HSP82	1.114	40.1944	0.98	45.34	0.779	922.84	1.024	100.66	1.095	#N/A	#N/A	38822.9	0.994
MatA_71_c1	YBL093C	ROX3	1.114	#N/A	#N/A	95.3	1.637	896.154	0.994	#N/A	#N/A	#N/A	#N/A	#N/A	#N/A
MatA_9_g4	YPL123C	RNY1	1.114	43.0989	1.051	55	0.945	844.19	0.936	96.28	1.047	#N/A	#N/A	38980.9	0.998
MatA_32_h8	YOL089C	HAL9	1.113	39.6296	0.967	63.51	1.091	956.556	1.061	127.95	1.391	#N/A	#N/A	39060	1
MatA_45_f11	YIR030C	DCG1	1.113	41.0516	1.001	47.49	0.816	930.287	1.032	93.71	1.019	#N/A	#N/A	39340	1.008
MatA_45_g10	YNL140C	YNL140C	1.113	40.1944	0.98	51.87	0.891	889.023	0.986	94.88	1.032	#N/A	#N/A	38847.6	0.995
MatA_45_g11	YNL142W	MEP2	1.113	40.1944	0.98	50.57	0.869	856.07	0.949	93.49	1.017	#N/A	#N/A	39037.2	1
MatA_30_f12	YIL024C	YIL024C	1.113	38.7924	0.946	52.41	0.901	858.169	0.952	89.69	0.975	#N/A	#N/A	39176.5	1.003
MatA_7_h1	YOL006C	TOP1	1.113	44.6022	1.088	49.09	0.843	758.489	0.841	79.455	0.864	#N/A	#N/A	38869.5	0.996
MatA_34_e1	YML122C		1.113	35.3006	0.861	51.26	0.881	872.575	0.968	76.93	0.837	#N/A	#N/A	38389.3	0.983
MatA_44_a2	YBR189W	RPS9B	1.113	#N/A	#N/A	42.68	0.733	870.94	0.966	83.8633	0.912	#N/A	#N/A	#N/A	#N/A
MatA_6_e7	YOR038C	HIR2	1.112	43.9967	1.073	57.52	0.988	985.211	1.093	98.38	1.07	#N/A	#N/A	38884	0.996
MatA_31_d3	YFL021W	GAT1	1.112	39.6296	0.967	52.88	0.909	893.564	0.991	86.62	0.942	#N/A	#N/A	38773.3	0.993
MatA_20_h11	YOR285W	RDL1	1.112	40.1944	0.98	51.33	0.882	824.797	0.915	88.71	0.965	#N/A	#N/A	39063.4	1.001
MatA_33_h6	YMR271C	URA10	1.112	37.4233	0.913	46.67	0.802	934.529	1.036	84.24	0.916	#N/A	#N/A	39312.6	1.007
MatA_2_c11	YLR023C	IZH3	1.112	38.7924	0.946	54.54	0.937	967.415	1.073	103.625	1.127	#N/A	#N/A	38092.7	0.976
MatA_21_f9	YJL135W		1.112	39.6296	0.967	49.58	0.852	829.443	0.92	93.94	1.021	#N/A	#N/A	38682.4	0.991
MatA_2_c1	YLR012C	YLR012C	1.112	38.7924	0.946	54.71	0.94	952.8	1.057	108.35	1.178	#N/A	#N/A	38870.4	0.996
MatA_46_c12	YLR455W	YLR455W	1.112	41.6297	1.015	#N/A	#N/A	951.631	1.055	#N/A	#N/A	#N/A	#N/A	38769.8	0.993
MatA_20_d6	YOR198C	BFR1	1.111	#N/A	#N/A	#N/A	#N/A	1191.38	1.321	85.04	0.925	#N/A	#N/A	#N/A	#N/A
MatA_21_g4	YLR324W	PEX30	1.111	41.0516	1.001	50.87	0.874	960.333	1.065	91.08	0.99	#N/A	#N/A	39371.9	1.008
MatA_45_g9	YNL138W	SRV2	1.111	#N/A	#N/A	51.83	0.891	1383.76	1.535	#N/A	#N/A	#N/A	#N/A	#N/A	#N/A
MatA_48_b9	YDR455C		1.111	40.1944	0.98	46.11	0.792	877.429	0.973	100.51	1.093	#N/A	#N/A	39151	1.003
MatA_24_c4	YGL231C	EMC4	1.11	39.6296	0.967	49.39	0.849	913.018	1.013	88.54	0.963	#N/A	#N/A	39030.5	1
MatA_49_g1	YER141W	COX15	1.11	43.9967	1.073	37.45	0.643	923.818	1.025	91.26	0.992	#N/A	#N/A	40330.4	1.033
MatA_12_b7	YDR403W	DIT1	1.11	40.1944	0.98	47.87	0.823	966.037	1.071	88.6	0.963	#N/A	#N/A	39210.3	1.004
MatA_10_d5	YBR214W	SDS24	1.11	#N/A	#N/A	52.88	0.909	867.368	0.962	99.52	1.082	#N/A	#N/A	#N/A	#N/A
MatA_10_c11	YBR207W	FTH1	1.11	41.0516	1.001	49.32	0.847	885.242	0.982	102.08	1.11	#N/A	#N/A	39096.4	1.001
MatA_50_e3	YER014W	HEM14	1.109	36.0869	0.88	42.72	0.734	1097.52	1.217	#N/A	#N/A	#N/A	#N/A	37509.8	0.961
MatA_20_h8	YOR280C	FSH3	1.109	41.0516	1.001	60.06	1.032	895.163	0.993	96.92	1.054	#N/A	#N/A	38662.9	0.99
MatA_9_a5	YPL216W	YPL216W	1.109	41.0516	1.001	44.51	0.765	909.485	1.009	95.89	1.043	#N/A	#N/A	39155.9	1.003
MatA_26_h7	YGR242W		1.109	38.7924	0.946	49.78	0.855	916.116	1.016	84.84	0.923	#N/A	#N/A	38810.3	0.994
MatA_43_g11	YNL095C	YNL095C	1.109	42.5071	1.037	49.48	0.85	869.937	0.965	93.37	1.015	#N/A	#N/A	39546.8	1.013
MatA_7_d11	YOR342C	YOR342C	1.109	41.6297	1.015	52.34	0.899	900.956	0.999	90.52	0.984	#N/A	#N/A	37926.5	0.971
MatA_45_g8	YMR322C	SNO4	1.108	40.1944	0.98	48.19	0.828	838.725	0.93	95.09	1.034	#N/A	#N/A	38992.4	0.999
MatA_32_a7	YGR287C	IMA1	1.108	41.0516	1.001	51.16	0.879	952.259	1.056	85.2	0.926	#N/A	#N/A	39114.8	1.002
MatA_16_a11	YHR210C	YHR210C	1.108	39.6296	0.967	47.84	0.822	1063.43	1.179	77.13	0.839	#N/A	#N/A	39489.5	1.011
MatA_21_b1	YJL206C	YJL206C	1.108	42.5071	1.037	49.35	0.848	863.414	0.958	91.14	0.991	#N/A	#N/A	39353.2	1.008
MatA_36_f5	YJR108W	ABM1	1.108	44.6022	1.088	50.27	0.864	1030.84	1.143	91.52	0.995	#N/A	#N/A	38481.5	0.986
MatA_18_c10	YKL102C		1.107	38.2408	0.933	51.2	0.88	922.704	1.023	92.29	1.004	#N/A	#N/A	38775.7	0.993
MatA_50_f6	YDR444W	YDR444W	1.107	40.1944	0.98	49.61	0.852	863.763	0.958	82.56	0.898	59.21	1.191	39690.1	1.017
MatA_24_b10	YGL226W	MTC3	1.106	39.6296	0.967	52.54	0.903	923.52	1.024	86.42	0.94	#N/A	#N/A	39084.7	1.001
MatA_31_c1	YIL059C		1.106	40.1944	0.98	44.99	0.773	822.44	0.912	97.41	1.059	#N/A	#N/A	39084	1.001
MatA_17_b3	YLR176C	RFX1	1.106	43.0989	1.051	55.8	0.959	972.366	1.078	80.77	0.878	#N/A	#N/A	38547.9	0.987
MatA_17_c2	YLR187W	SKG3	1.106	40.1944	0.98	47.84	0.822	981.02	1.088	74.77	0.813	#N/A	#N/A	39151.7	1.003
MatA_49_g2	YER142C	MAG1	1.106	40.1944	0.98	47.21	0.811	951.491	1.055	90.76	0.987	#N/A	#N/A	39026	1
MatA_9_h7	YPL107W	YPL107W	1.106	43.0989	1.051	47.94	0.824	942.158	1.045	97.74	1.063	#N/A	#N/A	38820.2	0.994
MatA_7_d7	YOR334W	MRS2	1.106	40.1944	0.98	45.32	0.779	876.528	0.972	85.48	0.929	#N/A	#N/A	39678.4	1.016
MatA_7_h9	YOL014W	YOL014W	1.106	43.0989	1.051	53.05	0.912	1067.94	1.184	90.3	0.982	#N/A	#N/A	39343.4	1.008
MatA_8_b7	YOL042W	NGL1	1.105	42.5071	1.037	58.32	1.002	871.261	0.966	88.39	0.961	#N/A	#N/A	38850.7	0.995
MatA_29_f2	YKR042W	UTH1	1.105	41.0516	1.001	47.62	0.818	869.437	0.964	85.8	0.933	#N/A	#N/A	39502.1	1.012
MatA_20_d2	YOR193W	PEX27	1.105	41.0516	1.001	48.32	0.83	992.215	1.1	93.4	1.016	#N/A	#N/A	38808.8	0.994
MatA_3_e8	YML012W	ERV25	1.105	43.0989	1.051	50.8	0.873	866.987	0.962	106.02	1.153	#N/A	#N/A	39839.3	1.02
MatA_42_g12	YNL063W	MTQ1	1.105	39.6296	0.967	51.13	0.879	875.533	0.971	94.42	1.027	#N/A	#N/A	39623.1	1.015
MatA_22_f2	YLR250W	SSP120	1.105	41.0516	1.001	#N/A	#N/A	955.011	1.059	#N/A	#N/A	#N/A	#N/A	39046.5	1
MatA_35_b2	YPR052C	NHP6A	1.105	41.0516	1.001	60.42	1.038	860.877	0.955	103.52	1.126	#N/A	#N/A	38964.9	0.998
MatA_45_h12	YOR273C	TPO4	1.105	40.1944	0.98	48.1	0.826	924.379	1.025	95.65	1.04	#N/A	#N/A	39115.7	1.002
MatA_24_b6	YGL221C	NIF3	1.105	40.1944	0.98	52.65	0.905	945.207	1.048	87.5	0.951	#N/A	#N/A	38873.3	0.996
MatA_13_e2	YER065C	ICL1	1.105	39.6296	0.967	45.37	0.78	921.581	1.022	94.28	1.025	#N/A	#N/A	38228.4	0.979
MatA_34_e9	YMR099C	YMR099C	1.105	40.1944	0.98	50.6	0.869	919.95	1.02	82.31	0.895	#N/A	#N/A	38960.5	0.998
MatA_29_c11	YKL216W	URA1	1.104	40.1944	0.98	47.65	0.819	765.53	0.849	87.43	0.951	#N/A	#N/A	38975.7	0.998
MatA_44_a8	YDR202C	RAV2	1.104	39.6296	0.967	49.29	0.847	836.86	0.928	86.3	0.938	#N/A	#N/A	38903.4	0.996
MatA_18_a12	YKL074C	MUD2	1.104	37.4233	0.913	62.44	1.073	894.903	0.993	92.14	1.002	#N/A	#N/A	39720.2	1.017
MatA_14_f9	YHL023C	NPR3	1.104	38.7924	0.946	63.2	1.086	1000.05	1.109	78.89	0.858	#N/A	#N/A	38349.9	0.982
MatA_46_d8	YLR442C	SIR3	1.103	41.0516	1.001	#N/A	#N/A	957.057	1.061	#N/A	#N/A	#N/A	#N/A	39322.7	1.007
MatA_4_d12	YMR188C	MRPS17	1.103	41.0516	1.001	#N/A	#N/A	886.07	0.983	#N/A	#N/A	#N/A	#N/A	38845	0.995
MatA_44_e8	YKL139W	CTK1	1.103	#N/A	#N/A	61.41	1.055	1578.21	1.75	107.72	1.171	#N/A	#N/A	#N/A	#N/A
MatA_27_c9	YBL046W	PSY4	1.103	43.9967	1.073	74.62	1.282	934.508	1.036	114.19	1.242	#N/A	#N/A	39238.4	1.005
MatA_35_a2	YPR032W	SRO7	1.103	43.9967	1.073	51.16	0.879	941.708	1.044	97.11	1.056	#N/A	#N/A	39219.6	1.005
MatA_45_h7	YOR267C	HRK1	1.103	41.6297	1.015	48.51	0.834	938.051	1.04	97.36	1.059	#N/A	#N/A	39071.4	1.001
MatA_16_d11	YCL050C	APA1	1.102	46.765	1.141	59.04	1.014	1058.84	1.174	93.62	1.018	#N/A	#N/A	38924.7	0.997
MatA_25_b10	YPL039W	YPL039W	1.102	41.0516	1.001	50.83	0.873	841.381	0.933	91.84	0.999	#N/A	#N/A	38512.5	0.986
MatA_50_b5	YMR054W	STV1	1.102	43.0989	1.051	50.73	0.872	886.766	0.984	92.73	1.008	#N/A	#N/A	38699.1	0.991
MatA_44_b5	YGR040W	KSS1	1.102	41.6297	1.015	42.92	0.737	811.955	0.901	91.45	0.994	#N/A	#N/A	39182.8	1.004
MatA_20_h5	YOR264W	DSE3	1.102	42.5071	1.037	51	0.876	920.473	1.021	95.59	1.039	#N/A	#N/A	38822.8	0.994
MatA_33_f6	YLL030C		1.102	#N/A	#N/A	50.73	0.872	1424.29	1.58	89.67	0.975	#N/A	#N/A	#N/A	#N/A
MatA_22_d1	YLR405W	DUS4	1.102	40.1944	0.98	52.14	0.896	859.939	0.954	78.42	0.853	#N/A	#N/A	39344.1	1.008
MatA_6_h11	YOR086C	TCB1	1.102	41.0516	1.001	43.61	0.749	914.694	1.014	92.92	1.01	#N/A	#N/A	38973	0.998
MatA_44_f8	YKR029C	SET3	1.102	41.6297	1.015	58.16	0.999	922.738	1.023	92.71	1.008	#N/A	#N/A	39690.4	1.017
MatA_45_c12	YLR370C	ARC18	1.101	46.765	1.141	49.06	0.843	1278.95	1.418	106.32	1.156	#N/A	#N/A	39123.4	1.002
MatA_19_d11	YGR087C	PDC6	1.101	41.6297	1.015	46.8	0.804	897.277	0.995	75.67	0.823	#N/A	#N/A	38979.8	0.998
MatA_19_d7	YGR080W	TWF1	1.101	41.0516	1.001	51.67	0.888	891.057	0.988	90.63	0.985	#N/A	#N/A	38868.7	0.996
MatA_2_f12	YLR084C	RAX2	1.101	39.6296	0.967	53.46	0.919	905.977	1.005	94.36	1.026	48.96	0.985	39689.4	1.017
MatA_32_f7	YMR080C	NAM7	1.101	48.3519	1.179	63.35	1.088	1016.52	1.127	108.76	1.183	#N/A	#N/A	39629.7	1.015
MatA_39_g5	YJL022W		1.101	41.6297	1.015	27.39	0.471	990.241	1.098	#N/A	#N/A	#N/A	#N/A	39119.4	1.002
MatA_18_f9	YKL148C	SDH1	1.101	39.6296	0.967	47.65	0.819	850	0.943	91.57	0.996	#N/A	#N/A	38834.5	0.995
MatA_21_f8	YJL138C	TIF2	1.101	43.9967	1.073	#N/A	#N/A	956.855	1.061	#N/A	#N/A	#N/A	#N/A	38925.5	0.997
MatA_35_h5	YJL064W		1.1	39.6296	0.967	50.27	0.864	892.085	0.989	94.44	1.027	#N/A	#N/A	39498.9	1.012
MatA_10_f6	YBR244W	GPX2	1.1	41.6297	1.015	44.7	0.768	966.375	1.072	99.95	1.087	#N/A	#N/A	39017.9	0.999
MatA_10_g1	YBR255W	MTC4	1.1	42.5071	1.037	46.08	0.792	908.398	1.008	80.51	0.875	#N/A	#N/A	38984.5	0.999
MatA_31_d1	YFL015C		1.1	41.6297	1.015	51.3	0.881	889.229	0.986	85.22	0.927	#N/A	#N/A	38787.3	0.994
MatA_44_e4	YJL206C	YJL206C	1.1	42.5071	1.037	49.35	0.848	863.414	0.958	91.14	0.991	#N/A	#N/A	39353.2	1.008
MatA_7_c7	YOR315W	SFG1	1.1	40.1944	0.98	46.77	0.804	885.774	0.982	85.575	0.931	#N/A	#N/A	38610.9	0.989
MatA_42_h7	YIL101C	XBP1	1.1	42.5071	1.037	45.06	0.774	876.708	0.972	101.02	1.098	#N/A	#N/A	40217.9	1.03
MatA_38_a1	YJR100C	AIM25	1.099	39.6296	0.967	50.14	0.862	994.112	1.103	92.6	1.007	#N/A	#N/A	38740	0.992
MatA_36_c4	YHR003C	YHR003C	1.099	43.9967	1.073	56.51	0.971	852.111	0.945	94.68	1.03	#N/A	#N/A	38846.3	0.995
MatA_21_a3	YJL217W	REE1	1.099	41.0516	1.001	46.7	0.802	868.211	0.963	94	1.022	#N/A	#N/A	38954.4	0.998
MatA_21_e6	YJL154C	VPS35	1.099	43.0989	1.051	50.34	0.865	847.073	0.939	89.62	0.975	#N/A	#N/A	38725.3	0.992
MatA_44_e6	YKL096W-A	CWP2	1.099	41.0516	1.001	47.81	0.821	#N/A	#N/A	89.76	0.976	#N/A	#N/A	39117	1.002
MatA_14_g7	YHL010C	ETP1	1.099	40.1944	0.98	50.97	0.876	877.188	0.973	79	0.859	#N/A	#N/A	38132	0.977
MatA_34_g1	YMR121C	RPL15B	1.099	48.9966	1.195	54.57	0.938	886.021	0.983	98.34	1.069	#N/A	#N/A	38864	0.995
MatA_41_e9	YNR025C		1.099	43.0989	1.051	49.66	0.853	891.786	0.989	92.07	1.001	#N/A	#N/A	38729.2	0.992
MatA_32_c7	YIR037W	HYR1	1.099	43.9967	1.073	61.11	1.05	935.398	1.037	85.41	0.929	#N/A	#N/A	39056.9	1
MatA_46_g11	YBR104W	YMC2	1.098	41.6297	1.015	48.45	0.832	891.766	0.989	91.005	0.99	#N/A	#N/A	39150.1	1.003
MatA_30_d2	YDR309C	GIC2	1.098	41.0516	1.001	58.85	1.011	875.524	0.971	86.07	0.936	#N/A	#N/A	38609.3	0.989
MatA_36_a9	YJL046W	AIM22	1.098	37.4233	0.913	#N/A	#N/A	906.325	1.005	#N/A	#N/A	#N/A	#N/A	38791.4	0.994
MatA_39_b11	YBR281C	DUG2	1.098	50.3031	1.227	63.39	1.089	1040.48	1.154	96.12	1.045	#N/A	#N/A	39264	1.006
MatA_8_g4	YPL253C	VIK1	1.098	42.5071	1.037	52.37	0.9	916.168	1.016	118.16	1.285	#N/A	#N/A	39165	1.003
MatA_21_d11	YJL163C	YJL163C	1.098	41.0516	1.001	49.68	0.854	958.939	1.064	91.01	0.99	#N/A	#N/A	39166.4	1.003
MatA_10_d8	YBR217W	ATG12	1.098	40.1944	0.98	46.95	0.807	899.396	0.998	97.52	1.06	#N/A	#N/A	39187.4	1.004
MatA_9_c11	YPL182C		1.098	44.6022	1.088	48.64	0.836	910.299	1.01	96.17	1.046	#N/A	#N/A	38732.8	0.992
MatA_45_a8	YCR046C	IMG1	1.098	40.1944	0.98	#N/A	#N/A	923.655	1.024	#N/A	#N/A	#N/A	#N/A	39931.3	1.023
MatA_50_e1	YBR173C	UMP1	1.098	#N/A	#N/A	62.57	1.075	953.009	1.057	102.975	1.12	#N/A	#N/A	#N/A	#N/A
MatA_18_b4	YKL079W	SMY1	1.098	41.0516	1.001	54.95	0.944	928.308	1.03	96.73	1.052	#N/A	#N/A	38371.2	0.983
MatA_2_a4	YLL042C	ATG10	1.098	40.1944	0.98	48.13	0.827	899.365	0.997	96.635	1.051	#N/A	#N/A	39085.7	1.001
MatA_27_g11	YGL013C	PDR1	1.098	43.0989	1.051	51.94	0.892	841.729	0.934	83.89	0.912	#N/A	#N/A	38895.3	0.996
MatA_46_g7	YBR098W	MMS4	1.097	45.2132	1.103	51.33	0.882	#N/A	#N/A	96.11	1.045	59.05	1.188	38898.1	0.996
MatA_16_h6	YLR137W	RKM5	1.097	38.7924	0.946	48.61	0.835	965.417	1.071	90.27	0.982	#N/A	#N/A	38817.3	0.994
MatA_31_a1	YIL076W	SEC28	1.097	44.6022	1.088	45.25	0.777	916.987	1.017	89.68	0.975	#N/A	#N/A	38609.4	0.989
MatA_10_b6	YBR182C	SMP1	1.097	40.1944	0.98	48.16	0.827	924.966	1.026	94.77	1.031	#N/A	#N/A	39144.3	1.003
MatA_10_e2	YBR223C	TDP1	1.097	40.1944	0.98	50.24	0.863	923.053	1.024	99.33	1.08	#N/A	#N/A	39464	1.011
MatA_6_c7	YOR013W		1.097	41.6297	1.015	43.12	0.741	909.827	1.009	92.09	1.001	#N/A	#N/A	39103.5	1.002
MatA_46_h1	YBR106W	PHO88	1.096	#N/A	#N/A	61.98	1.065	1456.18	1.615	#N/A	#N/A	#N/A	#N/A	#N/A	#N/A
MatA_34_b1	YOL016C	CMK2	1.096	38.7924	0.946	51.97	0.893	913.683	1.013	92.72	1.008	#N/A	#N/A	38964.9	0.998
MatA_50_h12	YFL033C	RIM15	1.096	41.6297	1.015	51.47	0.884	1005.83	1.116	91.04	0.99	#N/A	#N/A	39084.6	1.001
MatA_29_g10	YDR244W	PEX5	1.096	43.0989	1.051	55.51	0.954	938.327	1.041	92.14	1.002	#N/A	#N/A	38651.3	0.99
MatA_22_e7	YLR236C		1.096	41.0516	1.001	53.67	0.922	862.233	0.956	77.49	0.843	#N/A	#N/A	39247.8	1.005
MatA_17_d12	YLR217W		1.095	41.6297	1.015	53.67	0.922	847.924	0.94	90.91	0.989	#N/A	#N/A	39354.6	1.008
MatA_13_h7	YGR146C	ECL1	1.095	#N/A	#N/A	43.79	0.752	856.839	0.95	87.54	0.952	#N/A	#N/A	#N/A	#N/A
MatA_50_f5	YDR417C		1.095	31.0593	0.758	35.48	0.61	720.571	0.799	#N/A	#N/A	#N/A	#N/A	38769.8	0.993
MatA_20_a12	YOR161C	PNS1	1.095	41.0516	1.001	39.24	0.674	838.08	0.93	93.39	1.015	#N/A	#N/A	38799.3	0.994
MatA_15_g9	YHR157W	REC104	1.095	39.6296	0.967	57.36	0.986	913.77	1.013	87.63	0.953	#N/A	#N/A	39156.5	1.003
MatA_23_f1	YDR199W		1.095	42.5071	1.037	42.39	0.728	954.072	1.058	85.97	0.935	#N/A	#N/A	38795.4	0.994
MatA_34_e11	YMR101C	SRT1	1.095	38.2408	0.933	49.84	0.856	893.464	0.991	79.43	0.864	#N/A	#N/A	39164.6	1.003
MatA_19_g5	YOR114W	YOR114W	1.095	41.6297	1.015	50.4	0.866	902.141	1.001	85.48	0.929	#N/A	#N/A	39140.7	1.003
MatA_48_f9	YDR519W	FPR2	1.094	41.6297	1.015	54.81	0.942	953.2	1.057	91.43	0.994	#N/A	#N/A	39190.3	1.004
MatA_7_a11	YOR291W	YPK9	1.094	41.0516	1.001	45.73	0.786	818.387	0.908	95.48	1.038	#N/A	#N/A	39938.5	1.023
MatA_7_f9	YOR374W	ALD4	1.094	39.6296	0.967	52.92	0.909	918.097	1.018	83.025	0.903	#N/A	#N/A	38849.7	0.995
MatA_14_b11	YGR181W	TIM13	1.094	41.0516	1.001	55.83	0.959	897.877	0.996	82.92	0.902	#N/A	#N/A	39218.9	1.005
MatA_33_a10	YOL106W		1.093	41.6297	1.015	48.96	0.841	947.879	1.051	88.99	0.968	#N/A	#N/A	39202.6	1.004
MatA_40_b2	YJR054W	YJR054W	1.093	#N/A	#N/A	95.38	1.639	1191.87	1.322	113.23	1.231	#N/A	#N/A	#N/A	#N/A
MatA_17_a2	YLR150W	STM1	1.093	41.6297	1.015	50.9	0.875	871.404	0.966	90.32	0.982	#N/A	#N/A	39044.7	1
MatA_44_b6	YGR050C	YGR050C	1.093	41.6297	1.015	47.14	0.81	839.784	0.931	91.57	0.996	#N/A	#N/A	39712.2	1.017
MatA_44_g1	YKR041W	YKR041W	1.093	41.0516	1.001	48.26	0.829	852.664	0.946	90.61	0.985	#N/A	#N/A	39164.7	1.003
MatA_70_d10	YML111W	BUL2	1.093	38.7924	0.946	48.67	0.836	963.707	1.069	96.74	1.052	#N/A	#N/A	40908.2	1.048
MatA_3_b5	YML080W	DUS1	1.093	41.0516	1.001	47.27	0.812	852.056	0.945	93.015	1.011	#N/A	#N/A	39139.4	1.003
MatA_21_g5	YLR325C	RPL38	1.093	39.6296	0.967	49.52	0.851	887.156	0.984	87.66	0.953	#N/A	#N/A	38765.2	0.993
MatA_15_a11	YHR048W	YHK8	1.093	40.1944	0.98	50.73	0.872	913.736	1.013	87.66	0.953	#N/A	#N/A	39291.8	1.006
MatA_15_d8	YHR108W	GGA2	1.093	41.6297	1.015	52.24	0.898	991.066	1.099	89	0.968	#N/A	#N/A	38999.8	0.999
MatA_26_b2	YPR191W	QCR2	1.093	42.5071	1.037	36.86	0.633	873.415	0.969	84.3767	0.917	#N/A	#N/A	38498	0.986
MatA_20_b10	YOR172W	YRM1	1.092	41.0516	1.001	43.73	0.751	1032.24	1.145	91.78	0.998	#N/A	#N/A	39354.9	1.008
MatA_30_a11	YDR272W	GLO2	1.092	41.6297	1.015	49.22	0.846	980.662	1.088	86	0.935	#N/A	#N/A	38936.6	0.997
MatA_27_g7	YGL006W	PMC1	1.092	40.1944	0.98	58.58	1.007	853.118	0.946	82.11	0.893	#N/A	#N/A	39583.1	1.014
MatA_16_a5	YHR202W	YHR202W	1.092	39.6296	0.967	51.8	0.89	922.674	1.023	78.43	0.853	#N/A	#N/A	38513.2	0.986
MatA_45_e8	YMR160W	YMR160W	1.092	38.7924	0.946	52.78	0.907	848.755	0.941	114.195	1.242	#N/A	#N/A	39042.8	1
MatA_39_d11	YCR031C	RPS14A	1.092	42.5071	1.037	48.84	0.839	1027.38	1.139	75.7067	0.823	#N/A	#N/A	38554.1	0.988
MatA_39_h5	YJR014W	TMA22	1.091	#N/A	#N/A	50.93	0.875	860.904	0.955	79.52	0.865	#N/A	#N/A	#N/A	#N/A
MatA_18_e3	YKL126W	YPK1	1.091	#N/A	#N/A	73.07	1.255	1542.75	1.711	#N/A	#N/A	#N/A	#N/A	#N/A	#N/A
MatA_35_b4	YPR054W	SMK1	1.091	41.6297	1.015	57.94	0.996	873.311	0.969	100.91	1.097	#N/A	#N/A	38598.9	0.989
MatA_35_h3	YJL067W		1.091	41.0516	1.001	55.94	0.961	941.68	1.044	#N/A	#N/A	#N/A	#N/A	39756.7	1.018
MatA_7_g3	YOR381W	FRE3	1.091	40.1944	0.98	47.71	0.82	897.529	0.995	91.98	1	#N/A	#N/A	40500.9	1.037
MatA_44_d3	YJL151C	SNA3	1.091	39.6296	0.967	48.26	0.829	816.468	0.906	88.9	0.967	#N/A	#N/A	39852.9	1.021
MatA_29_h8	YDR255C	RMD5	1.091	42.5071	1.037	64.78	1.113	964.908	1.07	89.57	0.974	#N/A	#N/A	38791.7	0.994
MatA_25_e11	YPR117W	YPR117W	1.091	41.6297	1.015	48.4	0.832	869.163	0.964	90.29	0.982	#N/A	#N/A	38559.9	0.988
MatA_24_f9	YGR019W	UGA1	1.091	42.5071	1.037	48.96	0.841	1314.6	1.458	90.23	0.981	#N/A	#N/A	39210.8	1.004
MatA_12_c12	YDR428C	BNA7	1.091	40.1944	0.98	70.71	1.215	997.568	1.106	92.54	1.006	#N/A	#N/A	39086.1	1.001
MatA_12_e12	YEL023C	YEL023C	1.091	41.0516	1.001	48.67	0.836	879.12	0.975	92.83	1.009	#N/A	#N/A	39403.9	1.009
MatA_45_d11	YML047C	PRM6	1.091	41.0516	1.001	48.16	0.827	880.784	0.977	86.55	0.941	#N/A	#N/A	39175	1.003
MatA_45_f12	YIR032C	DAL3	1.091	40.1944	0.98	48.35	0.831	963.033	1.068	90.35	0.982	#N/A	#N/A	39047	1
MatA_3_h5	YMR026C	PEX12	1.09	41.6297	1.015	43.01	0.739	912.173	1.012	107.39	1.168	#N/A	#N/A	38772.4	0.993
MatA_17_a5	YLR154C	RNH203	1.09	41.6297	1.015	50.47	0.867	992.856	1.101	76.44	0.831	#N/A	#N/A	39072.3	1.001
MatA_10_b4	YBR180W	DTR1	1.09	41.0516	1.001	46.92	0.806	888.703	0.986	89.42	0.972	#N/A	#N/A	38956	0.998
MatA_10_c4	YBR199W	KTR4	1.09	40.1944	0.98	48.48	0.833	892.22	0.99	97.89	1.064	#N/A	#N/A	39288.7	1.006
MatA_10_e6	YBR227C	MCX1	1.09	41.0516	1.001	51.9	0.892	987.388	1.095	98.09	1.067	#N/A	#N/A	39075.2	1.001
MatA_20_g6	YOR245C	DGA1	1.09	40.1944	0.98	52.48	0.902	925.645	1.027	89.675	0.975	#N/A	#N/A	38670.3	0.991
MatA_40_a11	YJR051W	OSM1	1.09	41.6297	1.015	52.13	0.896	938.446	1.041	90.01	0.979	#N/A	#N/A	38868.9	0.996
MatA_40_d7	YDL124W	YDL124W	1.09	41.0516	1.001	51.13	0.879	939.357	1.042	89.61	0.974	#N/A	#N/A	39008.5	0.999
MatA_15_b10	YHR075C	PPE1	1.09	43.9967	1.073	54.64	0.939	900.268	0.998	93.61	1.018	#N/A	#N/A	39609.5	1.015
MatA_20_h7	YOR279C	RFM1	1.09	42.5071	1.037	57.08	0.981	865.335	0.96	94.84	1.031	#N/A	#N/A	38566.5	0.988
MatA_38_c10	YML072C	TCB3	1.089	41.6297	1.015	53.91	0.926	935.734	1.038	90.3233	0.982	#N/A	#N/A	39149.3	1.003
MatA_6_g7	YOR068C	VAM10	1.089	41.0516	1.001	59.22	1.018	983.922	1.091	91.02	0.99	#N/A	#N/A	38776	0.993
MatA_16_a12	YCL001W	RER1	1.089	41.6297	1.015	49.65	0.853	973.901	1.08	77.63	0.844	#N/A	#N/A	37747.2	0.967
MatA_19_c10	YGR068C	ART5	1.089	41.0516	1.001	52.2	0.897	886.51	0.983	82.58	0.898	#N/A	#N/A	38808.6	0.994
MatA_35_g4	YJL088W	ARG3	1.089	40.1944	0.98	#N/A	#N/A	934.303	1.036	#N/A	#N/A	54.74	1.101	39139.5	1.003
MatA_37_e3	YNR060W	FRE4	1.088	40.1944	0.98	51.43	0.884	827.645	0.918	99.93	1.087	#N/A	#N/A	39212.8	1.004
MatA_44_f1	YKL215C	OXP1	1.088	44.6022	1.088	51.33	0.882	853.709	0.947	92.96	1.011	#N/A	#N/A	39297.4	1.007
MatA_46_a9	YPL027W	SMA1	1.088	40.1944	0.98	45.82	0.787	898.041	0.996	95.64	1.04	#N/A	#N/A	38979.7	0.998
MatA_19_d6	YGR079W	YGR079W	1.088	39.6296	0.967	50.24	0.863	914.612	1.014	100.4	1.092	#N/A	#N/A	38793.6	0.994
MatA_36_b7	YER046W	SPO73	1.088	41.0516	1.001	46.77	0.804	881.206	0.977	95.51	1.039	#N/A	#N/A	38789.6	0.994
MatA_30_c1	YDR289C	RTT103	1.088	42.5071	1.037	51.9	0.892	967.25	1.073	87.38	0.95	#N/A	#N/A	38907.9	0.997
MatA_9_c7	YPL185W		1.088	42.5071	1.037	47.02	0.808	879.027	0.975	89.08	0.969	#N/A	#N/A	39013.5	0.999
MatA_38_d3	YOR309C		1.087	34.5257	0.842	52.54	0.903	916.11	1.016	82.53	0.897	#N/A	#N/A	39725.2	1.018
MatA_2_b8	YLL063C	AYT1	1.087	39.6296	0.967	54.6	0.938	976.877	1.083	106.62	1.159	#N/A	#N/A	38784.5	0.993
MatA_20_a2	YOR139C		1.087	41.0516	1.001	48.71	0.837	936.989	1.039	77.23	0.84	#N/A	#N/A	39026.8	1
MatA_39_b7	YBR273C	UBX7	1.087	40.1944	0.98	49.94	0.858	902.792	1.001	91.86	0.999	#N/A	#N/A	38536.4	0.987
MatA_33_f5	YHR193C	EGD2	1.087	#N/A	#N/A	64.46	1.108	1332.73	1.478	88.2	0.959	#N/A	#N/A	#N/A	#N/A
MatA_49_g4	YER145C	FTR1	1.087	37.4233	0.913	49.65	0.853	875.588	0.971	97.36	1.059	#N/A	#N/A	39011.4	0.999
MatA_22_a8	YLR364W	GRX8	1.087	40.1944	0.98	45.83	0.787	812.474	0.901	91.42	0.994	#N/A	#N/A	38979	0.998
MatA_26_h9	YGR244C	LSC2	1.087	40.1944	0.98	49.13	0.844	840.345	0.932	86.34	0.939	54.02	1.087	38765.8	0.993
MatA_22_b4	YLR374C		1.086	42.5071	1.037	48.9	0.84	773.677	0.858	81.62	0.888	#N/A	#N/A	38701.7	0.991
MatA_35_h6	YJL065C	DLS1	1.086	39.6296	0.967	52.75	0.906	911.627	1.011	91.07	0.99	#N/A	#N/A	38865.3	0.996
MatA_44_c4	YGR238C	KEL2	1.086	39.6296	0.967	42.1	0.723	919.638	1.02	93.11	1.012	#N/A	#N/A	39609.9	1.015
MatA_18_f12	YKL151C	YKL151C	1.086	40.1944	0.98	49.22	0.846	849.766	0.942	92.63	1.007	#N/A	#N/A	39094	1.001
MatA_24_c2	YGL229C	SAP4	1.085	40.1944	0.98	52.75	0.906	925.639	1.027	87.55	0.952	#N/A	#N/A	38713.1	0.992
MatA_1_e1	YAL004W		1.085	43.9967	1.073	#N/A	#N/A	888.792	0.986	93.455	1.016	#N/A	#N/A	39256.1	1.006
MatA_50_a8	YER182W	FMP10	1.085	42.5071	1.037	53.53	0.92	1120.89	1.243	98.6	1.072	#N/A	#N/A	38836.4	0.995
MatA_19_a4	YKL188C	PXA2	1.085	40.1944	0.98	47.08	0.809	928.292	1.03	77.35	0.841	#N/A	#N/A	39390.7	1.009
MatA_19_e3	YGR100W	MDR1	1.085	43.0989	1.051	55.34	0.951	833.48	0.924	92.21	1.003	#N/A	#N/A	38747.8	0.992
MatA_19_f4	YOR097C	YOR097C	1.085	42.5071	1.037	48.32	0.83	849.724	0.942	77.1	0.838	#N/A	#N/A	39177.8	1.004
MatA_38_g9	YDR005C	MAF1	1.085	39.6296	0.967	58.6	1.007	948.259	1.052	96.12	1.045	#N/A	#N/A	39188.6	1.004
MatA_45_b10	YBR191W	RPL21A	1.085	38.2408	0.933	44.09	0.758	905.852	1.005	70.33	0.765	#N/A	#N/A	37977.8	0.973
MatA_1_g5	YLL012W	YEH1	1.084	41.0516	1.001	51.03	0.877	948.97	1.053	97.61	1.061	#N/A	#N/A	38290.1	0.981
MatA_41_b4	YNL022C	YNL022C	1.084	39.6296	0.967	51.09	0.878	873.182	0.968	#N/A	#N/A	#N/A	#N/A	38903.8	0.996
MatA_10_g4	YBR260C	RGD1	1.084	39.6296	0.967	50.94	0.875	930.793	1.032	94.16	1.024	#N/A	#N/A	39426.6	1.01
MatA_44_h4	YBR169C	SSE2	1.084	39.6296	0.967	48.71	0.837	936.277	1.038	91.69	0.997	#N/A	#N/A	39182.6	1.004
MatA_16_f5	YCR008W	SAT4	1.084	40.1944	0.98	46.02	0.791	899.138	0.997	90.3267	0.982	#N/A	#N/A	39844.9	1.021
MatA_44_h11	YBR288C	APM3	1.084	40.1944	0.98	49.19	0.845	851.798	0.945	84.77	0.922	#N/A	#N/A	39073.6	1.001
MatA_50_f2	YCR107W	AAD3	1.084	39.6296	0.967	47.59	0.818	980.607	1.088	88.75	0.965	60.46	1.216	38798.3	0.994
MatA_10_d12	YBR221C	PDB1	1.084	38.7924	0.946	48.87	0.84	929.837	1.031	98.06	1.066	#N/A	#N/A	39498.1	1.012
MatA_12_d3	YDR432W	NPL3	1.083	48.9966	1.195	50.93	0.875	971.299	1.077	101.17	1.1	#N/A	#N/A	39461.3	1.011
MatA_30_b5	YDR278C		1.083	41.6297	1.015	50.9	0.875	937.389	1.04	83.81	0.911	#N/A	#N/A	38908.9	0.997
MatA_1_h1	YLL021W	SPA2	1.083	43.0989	1.051	55.16	0.948	862.124	0.956	88.495	0.962	#N/A	#N/A	39434	1.01
MatA_7_a6	YOR093C	YOR093C	1.083	41.6297	1.015	46.05	0.791	986.5	1.094	93.94	1.021	#N/A	#N/A	39131.4	1.002
MatA_70_f8	YJR032W	CPR7	1.083	49.647	1.211	61.22	1.052	1093.56	1.213	#N/A	#N/A	#N/A	#N/A	39123.4	1.002
MatA_39_a10	YDR035W	ARO3	1.083	40.1944	0.98	49.32	0.847	878.096	0.974	90.72	0.986	#N/A	#N/A	38841.4	0.995
MatA_49_e8	YER118C	SHO1	1.083	42.5071	1.037	49.81	0.856	928.986	1.03	90.52	0.984	#N/A	#N/A	39245.3	1.005
MatA_44_c12	YJL139C	YUR1	1.082	#N/A	#N/A	44.97	0.773	809.205	0.897	83.35	0.906	#N/A	#N/A	#N/A	#N/A
MatA_9_f8	YPL138C	SPP1	1.082	46.1401	1.125	54.41	0.935	881.059	0.977	105.9	1.152	#N/A	#N/A	39149.5	1.003
MatA_29_c10	YKL214C	YRA2	1.082	41.0516	1.001	48.77	0.838	832.201	0.923	84.08	0.914	#N/A	#N/A	38969.4	0.998
MatA_9_g5	YPL121C	MEI5	1.082	43.9967	1.073	61.24	1.052	941.051	1.044	99.32	1.08	#N/A	#N/A	38763.8	0.993
MatA_45_a12	YCR060W	TAH1	1.082	39.6296	0.967	50.57	0.869	889.57	0.987	88.5	0.962	#N/A	#N/A	39290.1	1.006
MatA_37_e1	YNR058W	BIO3	1.082	41.6297	1.015	57.76	0.992	849.468	0.942	97.78	1.063	#N/A	#N/A	38976.7	0.998
MatA_36_h4	YKR097W	PCK1	1.082	40.1944	0.98	44.94	0.772	866.077	0.961	89.26	0.971	#N/A	#N/A	38986.3	0.999
MatA_40_e5	YDL135C	RDI1	1.082	40.1944	0.98	52.78	0.907	846.875	0.939	89.04	0.968	#N/A	#N/A	38845.1	0.995
MatA_44_b2	YGR028W	MSP1	1.082	41.0516	1.001	47.84	0.822	822.508	0.912	94.68	1.03	#N/A	#N/A	38804.8	0.994
MatA_44_h6	YBR272C	HSM3	1.082	42.5071	1.037	52.68	0.905	913.885	1.014	92.59	1.007	#N/A	#N/A	39453.6	1.011
MatA_48_f12	YDR524C	AGE1	1.082	41.6297	1.015	48.77	0.838	930.182	1.032	93.55	1.017	#N/A	#N/A	39028.2	1
MatA_51_a2	YJL103C	GSM1	1.081	43.0989	1.051	46.23	0.794	868.868	0.964	84.6	0.92	50.93	1.025	38930.8	0.997
MatA_13_a4	YEL072W	RMD6	1.081	39.6296	0.967	#N/A	#N/A	865.176	0.96	#N/A	#N/A	45.08	0.907	38767	0.993
MatA_13_g4	YGR129W	SYF2	1.081	42.5071	1.037	53.43	0.918	876.145	0.972	89.31	0.971	#N/A	#N/A	39210.4	1.004
MatA_27_e7	YBL069W	AST1	1.081	40.1944	0.98	53.71	0.923	839.777	0.931	89.66	0.975	#N/A	#N/A	38690.2	0.991
MatA_32_f12	YMR085W	YMR085W	1.081	39.6296	0.967	51.97	0.893	945.013	1.048	90.8	0.987	#N/A	#N/A	39198.7	1.004
MatA_16_e2	YCL056C	PEX34	1.081	46.1401	1.125	51.23	0.88	984.223	1.092	93.49	1.017	#N/A	#N/A	38873.1	0.996
MatA_14_a10	YGR166W	TRS65	1.081	40.1944	0.98	47.65	0.819	902.524	1.001	79.375	0.863	#N/A	#N/A	38847	0.995
MatA_35_f12	YJL095W	BCK1	1.081	41.0516	1.001	34.71	0.596	877.978	0.974	92.73	1.008	#N/A	#N/A	38860.5	0.995
MatA_10_f5	YBR242W	YBR242W	1.081	38.7924	0.946	47.55	0.817	891.707	0.989	91.72	0.997	#N/A	#N/A	38872.6	0.996
MatA_43_g8	YNL090W	RHO2	1.081	41.0516	1.001	48.13	0.827	847.03	0.939	91.81	0.998	60.06	1.208	38828.5	0.995
MatA_26_a4	YPR170C		1.081	#N/A	#N/A	75.48	1.297	864.412	0.959	89.7	0.975	#N/A	#N/A	#N/A	#N/A
MatA_37_h3	YJR084W	YJR084W	1.081	42.5071	1.037	49.97	0.859	890.105	0.987	91.45	0.994	#N/A	#N/A	39215.5	1.004
MatA_30_f8	YIL016W	SNL1	1.08	39.6296	0.967	53.02	0.911	854.576	0.948	87.05	0.947	#N/A	#N/A	39177.9	1.004
MatA_21_b4	YJL201W	ECM25	1.08	42.5071	1.037	#N/A	#N/A	852.084	0.945	#N/A	#N/A	#N/A	#N/A	39566.7	1.013
MatA_41_g3	YBL095W	YBL095W	1.08	40.1944	0.98	49.11	0.844	839.565	0.931	91.88	0.999	#N/A	#N/A	38872.5	0.996
MatA_34_b6	YPL134C	ODC1	1.08	39.6296	0.967	54.78	0.941	891.59	0.989	91.46	0.995	#N/A	#N/A	38650.8	0.99
MatA_15_a12	YHR049W	FSH1	1.08	40.1944	0.98	49.06	0.843	897.631	0.996	85.73	0.932	#N/A	#N/A	39195.4	1.004
MatA_3_c4	YML056C	IMD4	1.079	40.1944	0.98	45.03	0.774	871.83	0.967	104.54	1.137	#N/A	#N/A	38678.2	0.991
MatA_7_e12	YOR357C	SNX3	1.079	41.6297	1.015	51.77	0.89	914.818	1.015	85.6	0.931	#N/A	#N/A	39134.9	1.002
MatA_7_h8	YOL013C	HRD1	1.079	#N/A	#N/A	48.93	0.841	855.635	0.949	93.75	1.019	#N/A	#N/A	#N/A	#N/A
MatA_2_a9	YLL051C	FRE6	1.079	41.0516	1.001	55.13	0.947	929.87	1.031	94.885	1.032	#N/A	#N/A	37178.4	0.952
MatA_50_c3	YIL102C	YIL102C	1.079	66.2383	1.616	46.51	0.799	933.773	1.036	97.24	1.057	#N/A	#N/A	39009.8	0.999
MatA_37_d3	YMR169C	ALD3	1.079	41.6297	1.015	46.58	0.8	885.573	0.982	102.14	1.111	#N/A	#N/A	39070.3	1.001
MatA_8_h7	YPL230W	USV1	1.079	40.1944	0.98	53.13	0.913	890.91	0.988	96.73	1.052	#N/A	#N/A	38937.6	0.997
MatA_45_c10	YLR358C	YLR358C	1.079	53.3272	1.301	61.83	1.062	1540.55	1.709	132.62	1.442	#N/A	#N/A	39269	1.006
MatA_45_f10	YIR023W	DAL81	1.079	49.647	1.211	52.75	0.906	1112.64	1.234	96.88	1.053	#N/A	#N/A	38786.4	0.993
MatA_20_g7	YOR246C	ENV9	1.078	39.6296	0.967	47.97	0.824	863.62	0.958	83.05	0.903	#N/A	#N/A	39557.2	1.013
MatA_19_a5	YKL190W	CNB1	1.078	40.1944	0.98	44.54	0.765	947.673	1.051	73.79	0.802	#N/A	#N/A	38860.8	0.995
MatA_35_d12	YPR100W	MRPL51	1.078	41.0516	1.001	43.45	0.747	928.756	1.03	#N/A	#N/A	#N/A	#N/A	39016.6	0.999
MatA_39_h3	YJR010W	MET3	1.078	#N/A	#N/A	52.24	0.898	955.89	1.06	81.65	0.888	#N/A	#N/A	#N/A	#N/A
MatA_44_c1	YGR106C	VOA1	1.078	41.6297	1.015	61.53	1.057	801.714	0.889	133.98	1.457	#N/A	#N/A	40174.7	1.029
MatA_44_f2	YKL220C	FRE2	1.078	41.0516	1.001	48.61	0.835	924.726	1.026	95.68	1.04	#N/A	#N/A	39305.2	1.007
MatA_40_g8	YDL179W	PCL9	1.078	38.7924	0.946	50.44	0.867	882.715	0.979	84.7	0.921	#N/A	#N/A	39453.8	1.011
MatA_48_c1	YDR459C	PFA5	1.078	42.5071	1.037	44.94	0.772	843.338	0.935	95.45	1.038	#N/A	#N/A	39465.5	1.011
MatA_8_c5	YOL052C	SPE2	1.078	44.6022	1.088	57.03	0.98	908.031	1.007	87.02	0.946	#N/A	#N/A	38888.8	0.996
MatA_10_d3	YBR212W	NGR1	1.077	41.0516	1.001	48.32	0.83	845.796	0.938	104.73	1.139	#N/A	#N/A	39531.7	1.013
MatA_4_b1	YMR145C	NDE1	1.077	43.9967	1.073	47.11	0.809	934.55	1.037	95.4	1.037	#N/A	#N/A	38511	0.986
MatA_22_b5	YLR375W	STP3	1.077	41.0516	1.001	47.97	0.824	901.654	1	79.25	0.862	#N/A	#N/A	39196.7	1.004
MatA_22_e1	YLR228C	ECM22	1.077	38.7924	0.946	46.48	0.799	866.733	0.961	76.32	0.83	#N/A	#N/A	39661.5	1.016
MatA_23_e6	YDR191W	HST4	1.077	41.0516	1.001	49.23	0.846	887.928	0.985	85.74	0.932	#N/A	#N/A	39001.2	0.999
MatA_24_d3	YGL248W	PDE1	1.077	39.6296	0.967	53.91	0.926	902.704	1.001	86.225	0.938	#N/A	#N/A	39086.6	1.001
MatA_15_g12	YHR160C	PEX18	1.077	38.7924	0.946	47.43	0.815	890.853	0.988	#N/A	#N/A	#N/A	#N/A	38916.3	0.997
MatA_2_c7	YLR018C	POM34	1.077	38.2408	0.933	55.51	0.954	1064.9	1.181	92.7433	1.008	#N/A	#N/A	38589	0.988
MatA_13_b7	YER024W	YAT2	1.077	39.6296	0.967	53.91	0.926	882.566	0.979	69.6	0.757	#N/A	#N/A	38637.2	0.99
MatA_29_f9	YKR050W	TRK2	1.077	41.0516	1.001	56.15	0.965	920.457	1.021	87.9233	0.956	#N/A	#N/A	39098.8	1.001
MatA_48_h8	YGL121C	GPG1	1.077	40.1944	0.98	51.57	0.886	878.992	0.975	97.26	1.058	#N/A	#N/A	40040.6	1.026
MatA_27_h3	YGL016W	KAP122	1.077	36.0869	0.88	47.65	0.819	795.143	0.882	78.33	0.852	#N/A	#N/A	38736.4	0.992
MatA_32_h11	YOL092W	YPQ1	1.076	41.6297	1.015	39.12	0.672	920.034	1.02	84.94	0.924	#N/A	#N/A	39460.1	1.011
MatA_21_c7	YJL185C	YJL185C	1.076	41.6297	1.015	49.06	0.843	886.397	0.983	92.33	1.004	#N/A	#N/A	38939.4	0.997
MatA_46_c10	YJL105W	SET4	1.076	40.1944	0.98	47.4	0.814	928.842	1.03	89.24	0.97	#N/A	#N/A	38738.7	0.992
MatA_46_c9	YJL101C	GSH1	1.076	40.1944	0.98	43.34	0.745	925.162	1.026	94.91	1.032	#N/A	#N/A	38950.4	0.998
MatA_25_d7	YPL006W	NCR1	1.076	41.6297	1.015	49.71	0.854	827.81	0.918	89.01	0.968	#N/A	#N/A	38884.7	0.996
MatA_34_d11	YML120C	NDI1	1.075	42.5071	1.037	55.76	0.958	1011.39	1.122	78.76	0.856	#N/A	#N/A	38939.6	0.997
MatA_19_b3	YGR042W	YGR042W	1.075	41.6297	1.015	54.36	0.934	868.246	0.963	81.79	0.889	#N/A	#N/A	39106.4	1.002
MatA_19_h4	YOR129C	AFI1	1.075	40.1944	0.98	50.57	0.869	896.954	0.995	86.325	0.939	#N/A	#N/A	39095	1.001
MatA_45_g12	YNL315C	ATP11	1.075	35.3006	0.861	37.18	0.639	963.009	1.068	93.42	1.016	#N/A	#N/A	39112.4	1.002
MatA_20_c5	YOR184W	SER1	1.075	41.0516	1.001	#N/A	#N/A	905.176	1.004	#N/A	#N/A	#N/A	#N/A	39019.9	0.999
MatA_2_c6	YLR017W	MEU1	1.075	41.0516	1.001	53.64	0.922	1122.39	1.245	92.6675	1.008	#N/A	#N/A	41264.4	1.057
MatA_35_a5	YPR039W		1.075	41.6297	1.015	51.3	0.881	929.664	1.031	102.46	1.114	#N/A	#N/A	39102.7	1.002
MatA_40_f9	YDL168W	SFA1	1.075	40.1944	0.98	51.7	0.888	863.585	0.958	91.45	0.994	#N/A	#N/A	39291.2	1.006
MatA_12_c11	YDR426C		1.074	38.7924	0.946	49.09	0.843	889.969	0.987	88.21	0.959	#N/A	#N/A	39052.9	1
MatA_7_c1	YOR307C	SLY41	1.074	43.0989	1.051	43.57	0.749	914.781	1.015	85.65	0.931	#N/A	#N/A	39284.6	1.006
MatA_10_a3	YPL099C	AIM43	1.074	43.9967	1.073	57.73	0.992	968.959	1.075	95.09	1.034	#N/A	#N/A	38976.5	0.998
MatA_23_e3	YDR184C	ATC1	1.074	39.6296	0.967	52.24	0.898	853.279	0.946	82.7	0.899	#N/A	#N/A	38920.3	0.997
MatA_21_f1	YJL147C	YJL147C	1.074	41.0516	1.001	50.17	0.862	853.092	0.946	92.93	1.01	#N/A	#N/A	39193.7	1.004
MatA_22_g6	YLR268W	SEC22	1.074	#N/A	#N/A	65.02	1.117	1081.49	1.199	100.09	1.088	#N/A	#N/A	#N/A	#N/A
MatA_13_a10	YER007W	PAC2	1.074	43.0989	1.051	54.43	0.935	981.236	1.088	79.25	0.862	49.11	0.988	38864.2	0.995
MatA_22_d11	YLR418C	CDC73	1.074	53.3272	1.301	51.6	0.887	1016.23	1.127	77.02	0.837	#N/A	#N/A	39984.2	1.024
MatA_28_b12	YGL060W	YBP2	1.073	50.3031	1.227	64.86	1.114	925.583	1.027	102.78	1.118	#N/A	#N/A	39502.5	1.012
MatA_49_d6	YGL181W	GTS1	1.073	41.0516	1.001	51.03	0.877	831.982	0.923	94.09	1.023	#N/A	#N/A	39434.2	1.01
MatA_18_g8	YKL162C	YKL162C	1.073	39.6296	0.967	48.87	0.84	899.519	0.998	92.67	1.008	#N/A	#N/A	38690.6	0.991
MatA_33_b7	YOL115W	PAP2	1.073	76.2001	1.859	73.57	1.264	1517.62	1.683	128.2	1.394	#N/A	#N/A	39788.1	1.019
MatA_41_c2	YNL034W	YNL034W	1.073	41.6297	1.015	54.31	0.933	845.787	0.938	94.52	1.028	#N/A	#N/A	39133.1	1.002
MatA_36_a2	YJL055W	YJL055W	1.073	41.6297	1.015	60.82	1.045	893	0.99	99.27	1.079	#N/A	#N/A	37982.2	0.973
MatA_32_h3	YNR075W	COS10	1.073	41.0516	1.001	60.68	1.043	1342.64	1.489	87.45	0.951	#N/A	#N/A	40120.1	1.028
MatA_20_d12	YOR208W	PTP2	1.073	40.1944	0.98	57.73	0.992	913.147	1.013	89.94	0.978	#N/A	#N/A	38983.1	0.999
MatA_19_b8	YGR049W	SCM4	1.073	41.6297	1.015	56.79	0.976	918.333	1.019	79.31	0.862	#N/A	#N/A	38663.1	0.99
MatA_70_b8	YPL024W	RMI1	1.072	51.9686	1.268	#N/A	#N/A	909.844	1.009	#N/A	#N/A	#N/A	#N/A	39248	1.005
MatA_20_c1	YOR177C	MPC54	1.072	41.6297	1.015	51.23	0.88	926.912	1.028	89.18	0.97	#N/A	#N/A	39163.7	1.003
MatA_46_f11	YBR082C	UBC4	1.072	45.2132	1.103	43.81	0.753	1009.13	1.119	#N/A	#N/A	#N/A	#N/A	38628.3	0.989
MatA_1_d11	YAL008W	FUN14	1.072	41.0516	1.001	49.32	0.847	968.196	1.074	93.89	1.021	#N/A	#N/A	38870.5	0.996
MatA_19_g3	YOR112W	CEX1	1.072	43.0989	1.051	50.5	0.868	984.066	1.091	84	0.913	#N/A	#N/A	39126.6	1.002
MatA_49_d11	YER109C	FLO8	1.072	43.9967	1.073	49.48	0.85	903.744	1.002	93.18	1.013	55.85	1.124	38951	0.998
MatA_47_a5	YBR130C	SHE3	1.072	39.6296	0.967	45.34	0.779	828.236	0.919	96.36	1.048	#N/A	#N/A	39064.6	1.001
MatA_45_b11	YCL035C	GRX1	1.072	42.5071	1.037	44.78	0.769	871.065	0.966	84.57	0.92	#N/A	#N/A	38369	0.983
MatA_29_b7	YNL154C	YCK2	1.071	41.0516	1.001	47.84	0.822	839.136	0.931	95.31	1.036	#N/A	#N/A	39109.6	1.002
MatA_30_a10	YDR271C		1.071	38.7924	0.946	41.54	0.714	941.219	1.044	92.15	1.002	#N/A	#N/A	38487.1	0.986
MatA_39_e10	YCR065W	HCM1	1.071	50.3031	1.227	65.69	1.129	881.456	0.978	103.32	1.123	#N/A	#N/A	39438	1.01
MatA_42_b10	YBR040W	FIG1	1.071	42.5071	1.037	50.96	0.876	899.188	0.997	100.32	1.091	#N/A	#N/A	38838.6	0.995
MatA_12_b11	YDR409W	SIZ1	1.071	40.1944	0.98	52.95	0.91	937.635	1.04	90.86	0.988	#N/A	#N/A	39091.8	1.001
MatA_44_g5	YAR002C-A	ERP1	1.071	39.6296	0.967	54.4	0.935	826.178	0.916	91	0.99	#N/A	#N/A	39177.4	1.003
MatA_21_c6	YJL186W	MNN5	1.071	38.7924	0.946	48.19	0.828	1162.2	1.289	89.42	0.972	#N/A	#N/A	39257.5	1.006
MatA_41_d6	YNR006W	VPS27	1.071	43.9967	1.073	48.18	0.828	1002.34	1.112	104.61	1.138	#N/A	#N/A	39443	1.01
MatA_14_f11	YHL021C	AIM17	1.071	38.7924	0.946	66.07	1.135	857.268	0.951	80.8	0.879	#N/A	#N/A	38575.7	0.988
MatA_26_c12	YCR106W	RDS1	1.071	40.1944	0.98	49.78	0.855	874.37	0.97	85.91	0.934	#N/A	#N/A	38940.5	0.997
MatA_6_h7	YOR082C		1.07	33.7622	0.823	47.45	0.815	761.637	0.845	85.35	0.928	#N/A	#N/A	38941.3	0.997
MatA_7_b9	YOR303W	CPA1	1.07	41.0516	1.001	45.36	0.779	913.36	1.013	96.86	1.053	#N/A	#N/A	38710.2	0.992
MatA_18_h12	YKL183W	LOT5	1.07	41.0516	1.001	51.8	0.89	911.973	1.011	76.15	0.828	#N/A	#N/A	38424.2	0.984
MatA_1_a7	YAL061W	BDH2	1.07	41.0516	1.001	49.03	0.842	876.125	0.972	90.504	0.984	#N/A	#N/A	39455.3	1.011
MatA_25_b12	YPL037C	EGD1	1.07	39.6296	0.967	45.31	0.779	907.424	1.006	90.84	0.988	#N/A	#N/A	38594.7	0.989
MatA_3_e9	YML011C	RAD33	1.07	41.0516	1.001	47.78	0.821	977.402	1.084	95.69	1.041	#N/A	#N/A	38343.3	0.982
MatA_40_h4	YDL187C		1.07	41.0516	1.001	62.59	1.075	890.697	0.988	83.29	0.906	#N/A	#N/A	39039.7	1
MatA_42_a8	YBR022W	POA1	1.07	52.645	1.284	46.64	0.801	848.991	0.942	92.57	1.007	#N/A	#N/A	39141.2	1.003
MatA_42_c12	YBR056W	YBR056W	1.07	41.0516	1.001	50.63	0.87	938.979	1.041	96.16	1.046	#N/A	#N/A	39220	1.005
MatA_1_h10	YLL033W	IRC19	1.07	41.6297	1.015	#N/A	#N/A	817.681	0.907	#N/A	#N/A	#N/A	#N/A	38938.5	0.997
MatA_9_c12	YPL180W	TCO89	1.07	54.0153	1.317	54.6	0.938	891.347	0.989	116.63	1.268	#N/A	#N/A	38845	0.995
MatA_50_b11	YJR039W	YJR039W	1.069	39.6296	0.967	49.26	0.846	858.259	0.952	95.64	1.04	#N/A	#N/A	39035.9	1
MatA_29_h9	YDR256C	CTA1	1.069	43.0989	1.051	46.8	0.804	870.467	0.965	90.47	0.984	#N/A	#N/A	39328.1	1.007
MatA_39_h6	YJR015W	YJR015W	1.068	41.6297	1.015	50.04	0.86	921.019	1.022	85.95	0.935	#N/A	#N/A	39092.1	1.001
MatA_23_b1	YLR309C	IMH1	1.068	41.6297	1.015	62.69	1.077	879.946	0.976	92.95	1.011	#N/A	#N/A	39383.6	1.009
MatA_17_d11	YLR216C	CPR6	1.068	40.1944	0.98	48.26	0.829	1015.15	1.126	90.62	0.985	#N/A	#N/A	38843.3	0.995
MatA_17_g10	YKL043W	PHD1	1.068	39.6296	0.967	58.96	1.013	861.606	0.956	84.79	0.922	#N/A	#N/A	38603.3	0.989
MatA_21_a11	YJL208C	NUC1	1.068	33.7622	0.823	48.64	0.836	884.819	0.981	92.29	1.004	#N/A	#N/A	39097.7	1.001
MatA_21_h7	YLR345W	YLR345W	1.068	41.0516	1.001	50.37	0.865	889.753	0.987	90.485	0.984	#N/A	#N/A	39064.7	1.001
MatA_34_g3	YMR123W	PKR1	1.068	38.7924	0.946	53.33	0.916	981.822	1.089	79.27	0.862	#N/A	#N/A	38768.6	0.993
MatA_14_b5	YGR173W	RBG2	1.068	41.6297	1.015	49.46	0.85	844.024	0.936	84.11	0.915	#N/A	#N/A	39073.1	1.001
MatA_43_h9	YNL119W	NCS2	1.068	48.3519	1.179	55.8	0.959	950.007	1.054	97.02	1.055	#N/A	#N/A	39469.2	1.011
MatA_10_e4	YBR225W	YBR225W	1.068	39.6296	0.967	52.75	0.906	910.845	1.01	89.08	0.969	#N/A	#N/A	38808.5	0.994
MatA_44_b4	YGR038W	ORM1	1.068	45.2132	1.103	46.33	0.796	862.057	0.956	94.24	1.025	#N/A	#N/A	39366.2	1.008
MatA_44_f3	YKR010C	TOF2	1.068	40.1944	0.98	44.88	0.771	849.802	0.943	91.92	1	#N/A	#N/A	39640.6	1.015
MatA_13_f10	YER087C-A		1.068	40.1944	0.98	48.42	0.832	#N/A	#N/A	91.42	0.994	#N/A	#N/A	38900.9	0.996
MatA_7_d8	YOR337W	TEA1	1.067	39.6296	0.967	45.55	0.783	830.774	0.921	89.17	0.97	#N/A	#N/A	38500.1	0.986
MatA_7_f10	YOR375C	GDH1	1.067	39.6296	0.967	69.93	1.202	985.009	1.092	92.84	1.01	#N/A	#N/A	38691.8	0.991
MatA_50_f4	YDR326C	YSP2	1.067	40.1944	0.98	47.08	0.809	882.129	0.978	63.5	0.69	46.03	0.926	39031.3	1
MatA_22_a10	YLR366W		1.067	39.6296	0.967	46.3	0.796	883.325	0.98	79.93	0.869	#N/A	#N/A	38723.9	0.992
MatA_22_c11	YLR402W		1.067	34.5257	0.842	41.72	0.717	884.317	0.981	69.33	0.754	#N/A	#N/A	39060.3	1
MatA_20_e9	YOR220W	RCN2	1.067	40.1944	0.98	48.93	0.841	869.268	0.964	86.69	0.943	#N/A	#N/A	39008.5	0.999
MatA_50_f10	YDR506C	GMC1	1.067	41.0516	1.001	46.26	0.795	917.727	1.018	93.81	1.02	#N/A	#N/A	39013.2	0.999
MatA_46_f12	YBR084W	MIS1	1.067	39.6296	0.967	46.05	0.791	885.288	0.982	82.6867	0.899	#N/A	#N/A	38734.7	0.992
MatA_44_a6	YDR058C	TGL2	1.067	41.0516	1.001	49.39	0.849	897.109	0.995	94.68	1.03	#N/A	#N/A	37889.6	0.971
MatA_48_f10	YDR520C	URC2	1.067	#N/A	#N/A	49.09	0.843	1004.23	1.114	98.39	1.07	#N/A	#N/A	#N/A	#N/A
MatA_47_g11	YDL070W	BDF2	1.067	38.7924	0.946	52.34	0.899	875.583	0.971	94.38	1.026	#N/A	#N/A	39194.8	1.004
MatA_47_g12	YDL071C		1.067	39.6296	0.967	51.2	0.88	804.615	0.892	92.75	1.009	#N/A	#N/A	38835.3	0.995
MatA_40_a3	YJR031C	GEA1	1.066	41.0516	1.001	50.11	0.861	883.929	0.98	86.31	0.939	#N/A	#N/A	39062.5	1.001
MatA_20_f5	YOR229W	WTM2	1.066	43.0989	1.051	49.55	0.851	884.102	0.981	88.735	0.965	#N/A	#N/A	38897	0.996
MatA_42_h10	YIL107C	PFK26	1.066	43.0989	1.051	50.3	0.864	887.748	0.985	110.41	1.201	#N/A	#N/A	38529.6	0.987
MatA_29_e10	YKR031C	SPO14	1.066	39.6296	0.967	45.49	0.782	892.554	0.99	88.9367	0.967	#N/A	#N/A	38893.7	0.996
MatA_35_c7	YPR074C	TKL1	1.066	41.6297	1.015	59.26	1.018	911.056	1.01	89	0.968	#N/A	#N/A	38613.7	0.989
MatA_36_a11	YJL044C	GYP6	1.065	42.5071	1.037	49.22	0.846	874.232	0.97	95.11	1.034	#N/A	#N/A	38966.5	0.998
MatA_30_b8	YDR282C	YDR282C	1.065	41.0516	1.001	49.71	0.854	849.814	0.943	87.33	0.95	#N/A	#N/A	38642.3	0.99
MatA_21_c10	YJL182C		1.065	41.0516	1.001	71.92	1.236	873.609	0.969	91.41	0.994	#N/A	#N/A	39158.7	1.003
MatA_19_c6	YGR062C	COX18	1.065	41.0516	1.001	33.34	0.573	855.817	0.949	#N/A	#N/A	40.12	0.807	38841.5	0.995
MatA_19_d1	YGR071C	ENV11	1.065	41.6297	1.015	45.37	0.78	881.167	0.977	87.86	0.955	#N/A	#N/A	39105	1.002
MatA_23_e4	YDR185C	UPS3	1.065	40.1944	0.98	48.48	0.833	868.863	0.964	85.59	0.931	#N/A	#N/A	39122.8	1.002
MatA_40_b9	YJR062C	NTA1	1.065	40.1944	0.98	50.73	0.872	854.056	0.947	80.355	0.874	#N/A	#N/A	39029.5	1
MatA_50_g2	YFL003C	MSH4	1.065	41.0516	1.001	47.87	0.823	855.254	0.949	92.73	1.008	63	1.268	39104.7	1.002
MatA_50_g5	YFL010C	WWM1	1.065	#N/A	#N/A	45.21	0.777	957.773	1.062	91.5	0.995	44.61	0.898	#N/A	#N/A
MatA_42_e4	YBR073W	RDH54	1.065	38.7924	0.946	51.67	0.888	986.792	1.094	98.99	1.076	#N/A	#N/A	39917.6	1.022
MatA_22_a2	YLR354C	TAL1	1.065	40.1944	0.98	48.64	0.836	890.796	0.988	85.94	0.934	#N/A	#N/A	39109.9	1.002
MatA_22_g4	YLR266C	PDR8	1.065	39.6296	0.967	45.12	0.775	904.833	1.004	85.24	0.927	#N/A	#N/A	39175.3	1.003
MatA_37_a5	YLR426W	TDA5	1.065	42.5071	1.037	48	0.825	897.805	0.996	89.15	0.969	#N/A	#N/A	40013.6	1.025
MatA_49_f7	YER132C	PMD1	1.065	41.0516	1.001	51.47	0.884	904.652	1.003	89.02	0.968	#N/A	#N/A	38919.4	0.997
MatA_13_e12	YER073W	ALD5	1.065	40.1944	0.98	49.94	0.858	817.908	0.907	91.78	0.998	#N/A	#N/A	38833.1	0.995
MatA_13_f11	YGR123C	PPT1	1.065	40.1944	0.98	55.66	0.956	831.35	0.922	87.26	0.949	#N/A	#N/A	39832.4	1.02
MatA_8_d3	YOL061W	PRS5	1.065	39.6296	0.967	46.83	0.805	898.514	0.997	90.23	0.981	#N/A	#N/A	38909.4	0.997
MatA_10_c2	YBR195C	MSI1	1.065	44.6022	1.088	50.57	0.869	1034.69	1.148	113.04	1.229	#N/A	#N/A	39482.1	1.011
MatA_36_c1	YHL002W	HSE1	1.065	42.5071	1.037	53.53	0.92	858.171	0.952	96.23	1.046	#N/A	#N/A	38858.1	0.995
MatA_20_a7	YOR152C	YOR152C	1.064	41.0516	1.001	41.34	0.71	972.091	1.078	101.2	1.1	#N/A	#N/A	39128.5	1.002
MatA_48_g8	YGL101W	YGL101W	1.064	41.6297	1.015	52.1	0.895	850.889	0.944	94.88	1.032	54.49	1.096	39248.6	1.005
MatA_15_h10	YHR183W	GND1	1.064	#N/A	#N/A	56.26	0.967	858.316	0.952	91.0533	0.99	#N/A	#N/A	#N/A	#N/A
MatA_43_h7	YNL107W	YAF9	1.064	41.0516	1.001	46.26	0.795	1160.06	1.287	101.63	1.105	#N/A	#N/A	40316.2	1.033
MatA_32_d10	YKR075C	YKR075C	1.064	42.5071	1.037	58.85	1.011	981.808	1.089	91.36	0.993	#N/A	#N/A	38513.2	0.986
MatA_48_b1	YDR443C	SSN2	1.064	38.2408	0.933	59.4	1.021	865.538	0.96	89.01	0.968	#N/A	#N/A	39067.5	1.001
MatA_46_c3	YHR146W	CRP1	1.063	40.1944	0.98	50.14	0.862	968.196	1.074	97.08	1.056	#N/A	#N/A	39102.4	1.002
MatA_29_c9	YKL213C	DOA1	1.063	45.2132	1.103	40.14	0.69	875.711	0.971	92.02	1.001	#N/A	#N/A	39643.5	1.015
MatA_20_g5	YOR243C	PUS7	1.063	39.6296	0.967	51.5	0.885	950.225	1.054	81.81	0.89	#N/A	#N/A	38735.3	0.992
MatA_25_f4	YPR123C		1.063	41.6297	1.015	27.27	0.469	879.436	0.975	#N/A	#N/A	#N/A	#N/A	38671.3	0.991
MatA_49_f10	YER137C	YER137C	1.063	41.0516	1.001	49.52	0.851	995.133	1.104	89.71	0.975	#N/A	#N/A	38861.1	0.995
MatA_6_f8	YOR053W		1.063	39.6296	0.967	54.05	0.929	970.849	1.077	93.95	1.022	#N/A	#N/A	38950	0.998
MatA_30_h11	YIL072W	HOP1	1.063	41.0516	1.001	58.2	1	837.432	0.929	85.14	0.926	#N/A	#N/A	38527.7	0.987
MatA_40_a12	YJR052W	RAD7	1.062	40.1944	0.98	46.66	0.802	936.648	1.039	91.45	0.994	#N/A	#N/A	39074	1.001
MatA_40_f7	YDL161W	ENT1	1.062	38.7924	0.946	69.52	1.195	885.193	0.982	91.84	0.999	#N/A	#N/A	39024.3	1
MatA_19_b1	YGR039W		1.062	43.0989	1.051	50.6	0.869	883.064	0.979	82.43	0.896	#N/A	#N/A	39058.1	1
MatA_28_b5	YGL051W	MST27	1.062	41.0516	1.001	46.93	0.806	879.417	0.975	96.53	1.05	#N/A	#N/A	39604.5	1.014
MatA_8_e3	YOL079W		1.062	42.5071	1.037	47.84	0.822	821.649	0.911	91.52	0.995	#N/A	#N/A	38762.1	0.993
MatA_51_a4	YNL011C	YNL011C	1.062	39.6296	0.967	43.91	0.754	1043.28	1.157	86.3	0.938	#N/A	#N/A	39039.2	1
MatA_20_g10	YOR251C	TUM1	1.062	#N/A	#N/A	52.1	0.895	897.158	0.995	96.86	1.053	#N/A	#N/A	#N/A	#N/A
MatA_13_e11	YER072W	VTC1	1.062	40.1944	0.98	48.67	0.836	899.189	0.997	122.857	1.336	#N/A	#N/A	39805.1	1.02
MatA_13_f12	YGR124W	ASN2	1.062	42.5071	1.037	53.57	0.92	905.724	1.005	87.16	0.948	#N/A	#N/A	39458.2	1.011
MatA_25_c12	YPL019C	VTC3	1.061	42.5071	1.037	54.78	0.941	924.333	1.025	91.78	0.998	#N/A	#N/A	38396.5	0.983
MatA_10_e3	YBR224W		1.061	40.1944	0.98	53.84	0.925	935.582	1.038	89.91	0.978	#N/A	#N/A	38961.6	0.998
MatA_4_c7	YMR167W	MLH1	1.061	41.6297	1.015	41.17	0.707	977.392	1.084	100.15	1.089	#N/A	#N/A	39732.6	1.018
MatA_18_d10	YKL119C	VPH2	1.061	#N/A	#N/A	53.46	0.919	1117.02	1.239	90.1867	0.981	#N/A	#N/A	#N/A	#N/A
MatA_46_e6	YNR069C	BSC5	1.061	43.0989	1.051	45.31	0.779	934.921	1.037	88.5	0.962	#N/A	#N/A	39397.3	1.009
MatA_31_d2	YFL020C	PAU5	1.061	40.1944	0.98	49	0.842	877.105	0.973	87.17	0.948	#N/A	#N/A	39127	1.002
MatA_50_h3	YGR271W	SLH1	1.06	41.0516	1.001	47.36	0.814	874.74	0.97	89.83	0.977	46.01	0.926	38878.7	0.996
MatA_33_f3	YHR181W	SVP26	1.06	43.0989	1.051	50.01	0.859	772.444	0.857	94.76	1.03	#N/A	#N/A	38532.7	0.987
MatA_39_c11	YBR297W	MAL33	1.06	#N/A	#N/A	70.84	1.217	988.394	1.096	96.02	1.044	#N/A	#N/A	#N/A	#N/A
MatA_37_c5	YLR456W	YLR456W	1.06	40.1944	0.98	59.18	1.017	945.614	1.049	95.37	1.037	#N/A	#N/A	38723	0.992
MatA_37_e6	YNR063W	YNR063W	1.06	41.0516	1.001	51.16	0.879	936.644	1.039	88.63	0.964	#N/A	#N/A	38615.9	0.989
MatA_47_a8	YBR134W		1.06	41.0516	1.001	70.77	1.216	1180.18	1.309	135.4	1.472	#N/A	#N/A	40949.5	1.049
MatA_27_a12	YBL015W	ACH1	1.06	41.0516	1.001	51.67	0.888	842.757	0.935	83.93	0.913	#N/A	#N/A	38448.5	0.985
MatA_17_a6	YLR164W	SHH4	1.059	40.1944	0.98	49.68	0.854	911.414	1.011	74.49	0.81	#N/A	#N/A	39046.3	1
MatA_17_e2	YLR219W	MSC3	1.059	39.6296	0.967	46.51	0.799	849.152	0.942	87.48	0.951	#N/A	#N/A	38718.3	0.992
MatA_24_g8	YPL087W	YDC1	1.059	43.9967	1.073	49.55	0.851	982.292	1.089	89.61	0.974	#N/A	#N/A	39173.7	1.003
MatA_17_a11	YLR171W		1.059	41.0516	1.001	57.15	0.982	880.397	0.976	77.34	0.841	#N/A	#N/A	38966.7	0.998
MatA_46_g1	YBR085W	AAC3	1.059	#N/A	#N/A	46.85	0.805	1462.36	1.622	#N/A	#N/A	#N/A	#N/A	#N/A	#N/A
MatA_40_c8	YDL112W	TRM3	1.059	41.6297	1.015	53.88	0.926	912.648	1.012	92.96	1.011	#N/A	#N/A	38880.3	0.996
MatA_40_g9	YDL180W	YDL180W	1.059	36.6176	0.893	47.62	0.818	837.568	0.929	83.47	0.908	#N/A	#N/A	38804.4	0.994
MatA_20_f11	YOR237W	HES1	1.059	41.6297	1.015	46.64	0.801	923.066	1.024	83.52	0.908	#N/A	#N/A	38973.6	0.998
MatA_41_h9	YBR009C	HHF1	1.059	47.3955	1.156	49.12	0.844	859.942	0.954	108.15	1.176	#N/A	#N/A	39125.4	1.002
MatA_7_g8	YOR386W	PHR1	1.059	41.0516	1.001	54.02	0.928	813.548	0.902	92.62	1.007	44.86	0.903	39107	1.002
MatA_46_b1	YPL137C	GIP3	1.059	41.0516	1.001	44.52	0.765	1053.28	1.168	98.58	1.072	#N/A	#N/A	38918.8	0.997
MatA_48_h7	YGL118C		1.059	41.0516	1.001	52.85	0.908	828.482	0.919	91.085	0.99	#N/A	#N/A	39325.4	1.007
MatA_14_h10	YHR022C	YHR022C	1.058	39.6296	0.967	49.16	0.845	812.102	0.901	86.28	0.938	#N/A	#N/A	39503	1.012
MatA_16_d10	YCL049C	YCL049C	1.058	41.0516	1.001	58.6	1.007	977.254	1.084	87.22	0.948	#N/A	#N/A	38843.1	0.995
MatA_13_c6	YER044C-A	MEI4	1.058	39.6296	0.967	50.93	0.875	946.821	1.05	84.465	0.918	#N/A	#N/A	37644.5	0.964
MatA_9_b4	YPL202C	AFT2	1.058	#N/A	#N/A	49.88	0.857	879.038	0.975	99.645	1.084	#N/A	#N/A	#N/A	#N/A
MatA_42_h11	YIL108W	YIL108W	1.058	38.7924	0.946	49.26	0.846	821.766	0.911	96.12	1.045	#N/A	#N/A	38562.4	0.988
MatA_22_e8	YLR238W	FAR10	1.058	43.9967	1.073	65.76	1.13	#N/A	#N/A	79.19	0.861	#N/A	#N/A	39104.1	1.002
MatA_29_f12	YKR054C	DYN1	1.058	41.0516	1.001	61.76	1.061	873.859	0.969	89.84	0.977	68.56	1.379	38819.1	0.994
MatA_41_a3	YOR379C		1.058	41.6297	1.015	45.85	0.788	977.638	1.084	95.55	1.039	#N/A	#N/A	39112.2	1.002
MatA_10_b9	YBR185C	MBA1	1.058	41.0516	1.001	47.21	0.811	899.262	0.997	93.25	1.014	#N/A	#N/A	39438.5	1.01
MatA_10_d11	YBR220C	YBR220C	1.058	39.6296	0.967	49.45	0.85	891.628	0.989	98.69	1.073	#N/A	#N/A	39004	0.999
MatA_6_e9	YOR040W	GLO4	1.057	#N/A	#N/A	61.21	1.052	876.507	0.972	91.755	0.998	#N/A	#N/A	#N/A	#N/A
MatA_6_f7	YOR052C	YOR052C	1.057	41.0516	1.001	62.11	1.067	959.049	1.064	95.585	1.039	#N/A	#N/A	39692.4	1.017
MatA_18_a2	YKL064W	MNR2	1.057	41.0516	1.001	51.9	0.892	881.328	0.977	90.75	0.987	#N/A	#N/A	38836.4	0.995
MatA_21_a7	YJL212C	OPT1	1.057	38.7924	0.946	47.46	0.815	801.72	0.889	98.01	1.066	#N/A	#N/A	39007.1	0.999
MatA_43_h5	YNL105W		1.057	41.6297	1.015	52.92	0.909	876.333	0.972	93.17	1.013	#N/A	#N/A	39094.4	1.001
MatA_16_f3	YCR006C		1.057	40.1944	0.98	47.05	0.808	875.875	0.971	84.095	0.914	#N/A	#N/A	38855.3	0.995
MatA_16_g6	YCR023C	YCR023C	1.057	41.0516	1.001	48.13	0.827	964.128	1.069	90.55	0.985	#N/A	#N/A	39165.3	1.003
MatA_44_g12	YBR131W	CCZ1	1.057	43.9967	1.073	51.06	0.877	854.479	0.948	89.86	0.977	#N/A	#N/A	38993.7	0.999
MatA_12_d5	YDR435C	PPM1	1.057	48.3519	1.179	60.7	1.043	1141.71	1.266	105.85	1.151	#N/A	#N/A	39596.5	1.014
MatA_24_c7	YGL235W	YGL235W	1.056	40.1944	0.98	50.11	0.861	953.258	1.057	97.91	1.065	#N/A	#N/A	38749	0.993
MatA_45_a10	YCR048W	ARE1	1.056	#N/A	#N/A	53.16	0.913	843.27	0.935	88.42	0.961	#N/A	#N/A	#N/A	#N/A
MatA_36_h5	YKR098C	UBP11	1.056	41.0516	1.001	49.32	0.847	842.109	0.934	86.86	0.944	#N/A	#N/A	38668.6	0.99
MatA_40_e7	YDL137W	ARF2	1.056	40.1944	0.98	67.81	1.165	878.656	0.975	90.35	0.982	#N/A	#N/A	38810.5	0.994
MatA_46_d7	YLR439W	MRPL4	1.056	36.6176	0.893	32.56	0.559	856.909	0.95	#N/A	#N/A	#N/A	#N/A	39291.3	1.006
MatA_9_a1	YPL222W	FMP40	1.056	40.1944	0.98	47.74	0.82	1016.58	1.127	89.06	0.968	#N/A	#N/A	39173.2	1.003
MatA_49_f9	YER135C		1.056	41.6297	1.015	50.2	0.863	983.289	1.091	90.84	0.988	#N/A	#N/A	39338.9	1.008
MatA_49_h7	YER166W	DNF1	1.056	42.5071	1.037	47.43	0.815	929.991	1.031	94.9	1.032	#N/A	#N/A	38735.7	0.992
MatA_44_a1	YNL130C	CPT1	1.055	41.0516	1.001	49.97	0.859	855.369	0.949	90.32	0.982	#N/A	#N/A	39195.3	1.004
MatA_24_f1	YGR010W	NMA2	1.055	42.5071	1.037	48.64	0.836	814.224	0.903	91.94	1	#N/A	#N/A	38994.8	0.999
MatA_43_h3	YNL100W	AIM37	1.055	42.5071	1.037	46.39	0.797	811.169	0.9	94.46	1.027	#N/A	#N/A	39235	1.005
MatA_17_e7	YLR227C	ADY4	1.055	38.7924	0.946	49.22	0.846	880.549	0.977	94.29	1.025	#N/A	#N/A	38947.8	0.998
MatA_48_g6	YDR533C	HSP31	1.054	41.6297	1.015	37.15	0.638	932.727	1.034	#N/A	#N/A	#N/A	#N/A	39382.3	1.009
MatA_17_b4	YLR177W	YLR177W	1.054	46.765	1.141	64.34	1.105	1110.47	1.232	77.42	0.842	#N/A	#N/A	39440.5	1.01
MatA_32_b11	YIR027C	DAL1	1.054	40.1944	0.98	56.65	0.973	916.879	1.017	81.68	0.888	#N/A	#N/A	38838.4	0.995
MatA_33_h4	YMR181C	YMR181C	1.054	39.6296	0.967	53.57	0.92	873.487	0.969	88.53	0.963	#N/A	#N/A	39066.4	1.001
MatA_20_h4	YOR263C		1.054	41.6297	1.015	49.48	0.85	936.067	1.038	92.25	1.003	#N/A	#N/A	38714.5	0.992
MatA_46_a8	YPL017C	IRC15	1.054	42.5071	1.037	47.02	0.808	996.354	1.105	#N/A	#N/A	#N/A	#N/A	38996.3	0.999
MatA_28_a11	YGL042C		1.054	41.0516	1.001	40.32	0.693	919.301	1.02	100	1.087	#N/A	#N/A	38892.9	0.996
MatA_50_h4	YNR033W	ABZ1	1.053	39.6296	0.967	45.86	0.788	967.774	1.073	83.07	0.903	#N/A	#N/A	38938.7	0.997
MatA_23_d2	YDR162C	NBP2	1.053	38.7924	0.946	42.92	0.737	887.483	0.984	69.33	0.754	#N/A	#N/A	39154.7	1.003
MatA_33_d9	YER092W	IES5	1.053	43.0989	1.051	52.24	0.898	1027.65	1.14	98.81	1.074	#N/A	#N/A	38937.4	0.997
MatA_35_e12	YJL116C	NCA3	1.053	40.1944	0.98	52.41	0.901	840.414	0.932	92.7	1.008	#N/A	#N/A	38698	0.991
MatA_42_c11	YBR054W	YRO2	1.052	41.0516	1.001	43.88	0.754	916.71	1.017	96.9	1.054	#N/A	#N/A	39089.2	1.001
MatA_42_d8	YBR064W		1.052	41.6297	1.015	55.51	0.954	942.173	1.045	94.67	1.029	#N/A	#N/A	39071.7	1.001
MatA_45_d4	YML022W	APT1	1.052	47.3955	1.156	#N/A	#N/A	810.163	0.899	85.13	0.926	#N/A	#N/A	38776.5	0.993
MatA_47_h7	YDL080C	THI3	1.052	40.1944	0.98	51.83	0.891	999.565	1.109	90.54	0.985	#N/A	#N/A	39198.7	1.004
MatA_29_g11	YDR247W	VHS1	1.052	45.2132	1.103	52.72	0.906	864.936	0.959	89.23	0.97	#N/A	#N/A	38575.7	0.988
MatA_37_e7	YNR064C	YNR064C	1.052	41.0516	1.001	50.57	0.869	854.809	0.948	93.34	1.015	#N/A	#N/A	39002.8	0.999
MatA_17_c4	YLR189C	ATG26	1.052	41.6297	1.015	51.06	0.877	911.181	1.011	90.89	0.988	#N/A	#N/A	39077.7	1.001
MatA_44_g6	YBR083W	TEC1	1.052	#N/A	#N/A	51.97	0.893	822.781	0.913	90.61	0.985	#N/A	#N/A	#N/A	#N/A
MatA_48_g7	YDR534C	FIT1	1.052	41.6297	1.015	56.83	0.976	876.256	0.972	95.76	1.041	#N/A	#N/A	39419.3	1.01
MatA_10_a2	YPL100W	ATG21	1.052	42.5071	1.037	47.4	0.814	921.396	1.022	95.25	1.036	#N/A	#N/A	38918.8	0.997
MatA_44_f12	YKR040C		1.052	39.6296	0.967	54.05	0.929	867.287	0.962	87.84	0.955	#N/A	#N/A	39199.9	1.004
MatA_9_f12	YPL130W	SPO19	1.052	43.0989	1.051	56.03	0.963	932.594	1.034	92.11	1.002	#N/A	#N/A	39072.8	1.001
MatA_39_d9	YCR027C	RHB1	1.051	#N/A	#N/A	59.96	1.03	1078.62	1.196	95.96	1.043	#N/A	#N/A	#N/A	#N/A
MatA_29_b1	YNL162W	RPL42A	1.051	41.0516	1.001	41.69	0.716	930.938	1.033	#N/A	#N/A	47.32	0.952	38679.3	0.991
MatA_5_b7	YMR273C	ZDS1	1.051	45.2132	1.103	51.2	0.88	870.118	0.965	87.36	0.95	#N/A	#N/A	38148.5	0.977
MatA_20_b6	YOR167C	RPS28A	1.051	39.6296	0.967	54.43	0.935	959.958	1.065	76.05	0.827	#N/A	#N/A	38630.6	0.989
MatA_28_a12	YGL043W	DST1	1.051	38.7924	0.946	45.12	0.775	823.851	0.914	86.61	0.942	#N/A	#N/A	38737.5	0.992
MatA_46_a11	YPL036W	PMA2	1.051	40.1944	0.98	45.42	0.78	979.157	1.086	93.95	1.022	#N/A	#N/A	38822.3	0.994
MatA_46_e3	YNL109W		1.051	37.4233	0.913	45.83	0.787	908.678	1.008	69.63	0.757	50.41	1.014	38603.5	0.989
MatA_40_b4	YJR056C	YJR056C	1.051	44.6022	1.088	51.58	0.886	889.776	0.987	81.54	0.887	#N/A	#N/A	38557.2	0.988
MatA_40_g6	YDL177C	YDL177C	1.051	41.6297	1.015	76.8	1.32	860.617	0.955	87.57	0.952	#N/A	#N/A	38916.5	0.997
MatA_40_h5	YDL188C	PPH22	1.051	39.6296	0.967	58.71	1.009	880.583	0.977	81.23	0.883	#N/A	#N/A	39205.6	1.004
MatA_43_g6	YNL085W	MKT1	1.051	42.5071	1.037	48.06	0.826	910.899	1.01	92.05	1.001	#N/A	#N/A	38990.2	0.999
MatA_37_g2	YGL214W		1.051	41.6297	1.015	50.14	0.862	1045.45	1.16	91.02	0.99	#N/A	#N/A	38946.6	0.998
MatA_44_f7	YKR028W	SAP190	1.05	39.6296	0.967	52.85	0.908	828.481	0.919	88.96	0.967	#N/A	#N/A	39050.5	1
MatA_11_e10	YDR135C	YCF1	1.05	42.5071	1.037	59.77	1.027	944.717	1.048	85.67	0.932	#N/A	#N/A	39149.3	1.003
MatA_24_c9	YGL237C	HAP2	1.05	38.2408	0.933	36.27	0.623	815.759	0.905	84.53	0.919	43.36	0.872	38301.9	0.981
MatA_49_f1	YER123W	YCK3	1.05	46.765	1.141	55.16	0.948	938.439	1.041	91.44	0.994	#N/A	#N/A	38666.6	0.99
MatA_16_a10	YHR209W	CRG1	1.05	40.1944	0.98	48.67	0.836	1070.53	1.187	77.27	0.84	#N/A	#N/A	39147.7	1.003
MatA_7_b11	YOR304W	ISW2	1.05	41.6297	1.015	44.11	0.758	849.716	0.942	86.12	0.936	#N/A	#N/A	39461.1	1.011
MatA_7_f5	YOR365C	YOR365C	1.05	40.1944	0.98	48.58	0.835	861.451	0.955	89.11	0.969	#N/A	#N/A	38487	0.986
MatA_29_g9	YKR065C	PAM17	1.049	41.0516	1.001	57.58	0.989	830	0.921	88.46	0.962	#N/A	#N/A	39721.8	1.017
MatA_8_e5	YOL081W	IRA2	1.049	50.3031	1.227	#N/A	#N/A	860.145	0.954	#N/A	#N/A	#N/A	#N/A	39018.2	0.999
MatA_19_h6	YOR131C	YOR131C	1.049	40.1944	0.98	48.38	0.831	993.229	1.102	82.57	0.898	#N/A	#N/A	39195.4	1.004
MatA_9_e1	YPL165C	SET6	1.049	47.3955	1.156	52.1	0.895	941.363	1.044	98.57	1.072	59.13	1.19	39052.1	1
[truncated: 2,704 more rows]
